# Supplementary material for: 3-Chloro-N-(4-hydr­oxy-3-methoxy­benz­yl)-2,2-dimethyl­propanamide
Source: Acta Crystallogr Sect E Struct Rep Online. 2010 Mar 20;66(Pt 4):o877. doi: 10.1107/S1600536810009529 (PMC2983855; doi:10.1107/S1600536810009529)
Supplement: Supplementary file 1 [file e-66-0o877-sup1.cif]

##############################################################################
###                                                                        ###
###        Electronic paper (Acta Crystallographica Section E)             ###
###                                                                        ###
##############################################################################
#                                                                            #
# This CIF contains the data in a paper accepted for publication in Acta     #
# Crystallographica Section E. It conforms to the requirements of Notes      #
# for Authors for Section E, and has been peer reviewed under the auspices   #
# of the IUCr Commission on Journals.                                        #
#                                                                            #
# Full details of the Crystallographic Information File format               #
# are given in the paper "The Crystallographic Information File (CIF):       #
# a New Standard Archive File for Crystallography" by S. R. Hall, F. H.      #
# Allen and I. D. Brown [Acta Cryst. (1991), A47, 655-685].                  #
#                                                                            #
# The current version of the core CIF dictionary is obtainable from          #
# ftp://ftp.iucr.org/pub/cif_core.dic. The current version number is 2.4.    #
#                                                                            #
# Software is freely available for graphical display of the structure(s) in  #
# this CIF.  For information consult the CIF home page http://www.iucr.org/  #
# cif/home.html                                                              #
#                                                                            #
# This file may be used for bona fide research purposes within the           #
# scientific community so long as proper attribution is given to the journal # 
# article from which it was obtained.                                        #
#                                                                            #
##############################################################################
                                             
data_I
_audit_creation_method     SHELXL-97
_chemical_name_systematic
;
3-Chloro-<i>N</i>-(4-hydroxy-3-methoxybenzyl)-2,2-dimethylpropanamide
;
_chemical_name_common     ?
_chemical_formula_moiety     'C13 H18 Cl N O3'
_chemical_formula_sum     'C13 H18 Cl N O3'
_chemical_formula_iupac     'C13 H18 Cl N O3'
_chemical_formula_weight     271.73
_chemical_melting_point     ?
_symmetry_cell_setting     monoclinic
_symmetry_space_group_name_H-M     'P 21/c'
_symmetry_space_group_name_Hall     '-P 2ybc'
loop_
    _symmetry_equiv_pos_as_xyz
    'x, y, z'
    '-x, y+1/2, -z+1/2'
    '-x, -y, -z'
    'x, -y-1/2, z-1/2'
_cell_length_a     9.3074(10)
_cell_length_b     11.5585(13)
_cell_length_c     13.0652(14)
_cell_angle_alpha     90.00
_cell_angle_beta     90.378(4)
_cell_angle_gamma     90.00
_cell_volume     1405.5(3)
_cell_formula_units_Z     4
_cell_measurement_reflns_used     3466
_cell_measurement_theta_min     2.2
_cell_measurement_theta_max     24.0
_cell_measurement_temperature     294(2)
_exptl_crystal_description     prism
_exptl_crystal_colour     colorless
_exptl_crystal_size_max     0.40
_exptl_crystal_size_mid     0.38
_exptl_crystal_size_min     0.32
_exptl_crystal_density_diffrn     1.284
_exptl_crystal_density_meas     ?
_exptl_crystal_density_method     'not measured'
_exptl_crystal_F_000     576
_exptl_absorpt_coefficient_mu     0.272
_exptl_absorpt_correction_type     none
_exptl_absorpt_process_details     ?
_exptl_absorpt_correction_T_min     ?
_exptl_absorpt_correction_T_max     ?
_exptl_special_details
;
;
_diffrn_ambient_temperature     294(2)
_diffrn_radiation_type     MoK\a
_diffrn_radiation_wavelength     0.71073
_diffrn_radiation_source     'fine-focus sealed tube'
_diffrn_radiation_monochromator     graphite
_diffrn_measurement_device_type     'Rigaku R-AXIS RAPID IP'
_diffrn_measurement_method     \w
_diffrn_detector_area_resol_mean     10.0
_diffrn_reflns_number     15383
_diffrn_reflns_av_R_equivalents     0.0417
_diffrn_reflns_av_sigmaI/netI     0.0290
_diffrn_reflns_theta_min     2.19
_diffrn_reflns_theta_max     26.00
_diffrn_reflns_theta_full     26.00
_diffrn_measured_fraction_theta_max     0.985
_diffrn_measured_fraction_theta_full     0.985
_diffrn_reflns_limit_h_min     -10
_diffrn_reflns_limit_h_max     11
_diffrn_reflns_limit_k_min     -13
_diffrn_reflns_limit_k_max     14
_diffrn_reflns_limit_l_min     -16
_diffrn_reflns_limit_l_max     16
_diffrn_standards_number     0
_diffrn_standards_interval_count     0
_diffrn_standards_interval_time     0
_diffrn_standards_decay_%     ?
_refine_special_details
;
Refinement of <i>F</i>^2^ against ALL reflections. The weighted <i>R</i>-factor
wR and goodness of fit <i>S</i> are based on <i>F</i>^2^, conventional
<i>R</i>-factors <i>R</i> are based on <i>F</i>, with <i>F</i> set to zero for
negative <i>F</i>^2^. The threshold expression of <i>F</i>^2^ >
\s(<i>F</i>^2^) is used only for calculating <i>R</i>-factors(gt) etc. and is
not relevant to the choice of reflections for refinement. <i>R</i>-factors
based on <i>F</i>^2^ are statistically about twice as large as those based on
<i>F</i>, and <i>R</i>- factors based on ALL data will be even larger.
;
_reflns_number_total     2732
_reflns_number_gt     2254
_reflns_threshold_expression     I>2\s(I)
_refine_ls_structure_factor_coef     Fsqd
_refine_ls_matrix_type     full
_refine_ls_R_factor_all     0.0722
_refine_ls_R_factor_gt     0.0598
_refine_ls_wR_factor_gt     0.1563
_refine_ls_wR_factor_ref     0.1665
_refine_ls_goodness_of_fit_ref     1.048
_refine_ls_restrained_S_all     1.048
_refine_ls_number_reflns     2732
_refine_ls_number_parameters     167
_refine_ls_number_restraints     0
_refine_ls_hydrogen_treatment     constr
_refine_ls_weighting_scheme     calc
_refine_ls_weighting_details
         'calc w=1/[\s^2^(Fo^2^)+(0.0726P)^2^+1.0510P] where P=(Fo^2^+2Fc^2^)/3'
_atom_sites_solution_hydrogens     geom
_atom_sites_solution_primary     direct
_atom_sites_solution_secondary     difmap
_refine_ls_shift/su_max     0.002
_refine_ls_shift/su_mean     0.000
_refine_diff_density_max     0.479
_refine_diff_density_min     -0.674
_refine_ls_extinction_method     'SHELXL97 (Sheldrick, 2008)'
_refine_ls_extinction_coef     0.021(3)
_refine_ls_extinction_expression
                                  'Fc^*^=kFc[1+0.001xFc^2^\l^3^/sin(2\q)]^-1/4^'
loop_
    _atom_type_symbol
    _atom_type_description
    _atom_type_scat_dispersion_real
    _atom_type_scat_dispersion_imag
    _atom_type_scat_source
    'C' 'C' 0.0033 0.0016
                         'International Tables Vol C Tables 4.2.6.8 and 6.1.1.4'
    'H' 'H' 0.0000 0.0000
                         'International Tables Vol C Tables 4.2.6.8 and 6.1.1.4'
    'N' 'N' 0.0061 0.0033
                         'International Tables Vol C Tables 4.2.6.8 and 6.1.1.4'
    'O' 'O' 0.0106 0.0060
                         'International Tables Vol C Tables 4.2.6.8 and 6.1.1.4'
    'Cl' 'Cl' 0.1484 0.1585
                         'International Tables Vol C Tables 4.2.6.8 and 6.1.1.4'
_computing_data_collection     'PROCESS-AUTO (Rigaku, 1998)'
_computing_cell_refinement     'PROCESS-AUTO (Rigaku, 1998)'
_computing_data_reduction     'CrystalStructure (Rigaku/MSC, 2002)'
_computing_structure_solution     'SIR92 (Altomare <i>et al.</i>,  1993)'
_computing_structure_refinement     'SHELXL97 (Sheldrick, 2008)'
_computing_molecular_graphics     'ORTEP-3 for Windows (Farrugia, 1997)'
_computing_publication_material     'WinGX (Farrugia, 1999)'
loop_
    _atom_site_type_symbol
    _atom_site_label
    _atom_site_fract_x
    _atom_site_fract_y
    _atom_site_fract_z
    _atom_site_U_iso_or_equiv
    _atom_site_adp_type
    _atom_site_calc_flag
    _atom_site_refinement_flags
    _atom_site_occupancy
    _atom_site_disorder_assembly
    _atom_site_disorder_group
    Cl Cl1 0.85692(18) 0.09530(8) 0.35770(8) 0.1195(6) Uani d . 1 . .
    N N1 0.7804(2) 0.39529(17) 0.22613(15) 0.0410(5) Uani d . 1 . .
    H H1N 0.7416 0.4356 0.2801 0.061 Uiso d R 1 . .
    O O1 0.18986(18) 0.14975(16) 0.13257(15) 0.0539(5) Uani d . 1 . .
    H H1A 0.1120 0.1961 0.1482 0.081 Uiso d R 1 . .
    O O2 0.43484(18) 0.03920(15) 0.14718(15) 0.0542(5) Uani d . 1 . .
    O O3 0.95555(18) 0.27805(16) 0.17024(13) 0.0509(5) Uani d . 1 . .
    C C1 0.3123(2) 0.2148(2) 0.12573(18) 0.0409(5) Uani d . 1 . .
    C C2 0.4447(2) 0.1577(2) 0.13548(18) 0.0404(5) Uani d . 1 . .
    C C3 0.5709(2) 0.2199(2) 0.13426(18) 0.0431(6) Uani d . 1 . .
    H H3 0.6581 0.1815 0.1422 0.052 Uiso calc R 1 . .
    C C4 0.5700(2) 0.3402(2) 0.12130(17) 0.0400(5) Uani d . 1 . .
    C C5 0.4394(3) 0.3947(2) 0.10673(19) 0.0445(6) Uani d . 1 . .
    H H5 0.4371 0.4741 0.0953 0.053 Uiso calc R 1 . .
    C C6 0.3112(2) 0.3327(2) 0.10891(19) 0.0451(6) Uani d . 1 . .
    H H6 0.2243 0.3710 0.0990 0.054 Uiso calc R 1 . .
    C C7 0.5646(3) -0.0248(2) 0.1367(2) 0.0572(7) Uani d . 1 . .
    H H7A 0.6070 -0.0079 0.0715 0.086 Uiso calc R 1 . .
    H H7B 0.5441 -0.1061 0.1409 0.086 Uiso calc R 1 . .
    H H7C 0.6303 -0.0036 0.1904 0.086 Uiso calc R 1 . .
    C C8 0.7093(3) 0.4073(2) 0.12661(18) 0.0445(6) Uani d . 1 . .
    H H8A 0.7732 0.3799 0.0735 0.053 Uiso calc R 1 . .
    H H8B 0.6898 0.4885 0.1138 0.053 Uiso calc R 1 . .
    C C9 0.8956(2) 0.32899(19) 0.24198(17) 0.0371(5) Uani d . 1 . .
    C C10 0.9530(2) 0.3193(2) 0.35204(17) 0.0410(5) Uani d . 1 . .
    C C11 1.0014(4) 0.1958(3) 0.3707(2) 0.0669(9) Uani d . 1 . .
    H H11A 1.0419 0.1898 0.4391 0.080 Uiso calc R 1 . .
    H H11B 1.0761 0.1761 0.3223 0.080 Uiso calc R 1 . .
    C C12 0.8444(3) 0.3548(3) 0.4336(2) 0.0599(7) Uani d . 1 . .
    H H12A 0.7575 0.3111 0.4245 0.090 Uiso calc R 1 . .
    H H12B 0.8236 0.4358 0.4270 0.090 Uiso calc R 1 . .
    H H12C 0.8838 0.3398 0.5003 0.090 Uiso calc R 1 . .
    C C13 1.0859(4) 0.3961(3) 0.3605(2) 0.0779(11) Uani d . 1 . .
    H H13A 1.1292 0.3865 0.4268 0.117 Uiso calc R 1 . .
    H H13B 1.0586 0.4755 0.3513 0.117 Uiso calc R 1 . .
    H H13C 1.1535 0.3746 0.3086 0.117 Uiso calc R 1 . .
loop_
    _atom_site_aniso_label
    _atom_site_aniso_U_11
    _atom_site_aniso_U_22
    _atom_site_aniso_U_33
    _atom_site_aniso_U_12
    _atom_site_aniso_U_13
    _atom_site_aniso_U_23
    Cl1 0.2206(15) 0.0570(6) 0.0811(7) -0.0548(7) 0.0203(7) -0.0059(4)
    N1 0.0349(10) 0.0439(11) 0.0441(11) 0.0031(8) 0.0016(8) -0.0048(8)
    O1 0.0314(9) 0.0475(10) 0.0829(13) 0.0019(7) 0.0038(8) -0.0097(9)
    O2 0.0373(9) 0.0415(10) 0.0838(13) 0.0063(7) 0.0059(8) 0.0056(9)
    O3 0.0412(10) 0.0648(12) 0.0466(10) 0.0112(8) 0.0010(7) -0.0106(8)
    C1 0.0306(12) 0.0464(13) 0.0457(12) 0.0014(9) 0.0012(9) -0.0064(10)
    C2 0.0361(12) 0.0403(12) 0.0447(12) 0.0060(9) 0.0018(9) 0.0004(10)
    C3 0.0334(12) 0.0479(14) 0.0480(13) 0.0078(10) 0.0009(10) 0.0037(10)
    C4 0.0360(12) 0.0466(13) 0.0374(11) 0.0020(10) -0.0009(9) 0.0024(9)
    C5 0.0426(14) 0.0401(13) 0.0508(14) 0.0043(10) -0.0033(11) 0.0014(10)
    C6 0.0323(12) 0.0461(14) 0.0568(14) 0.0087(10) -0.0050(10) -0.0034(11)
    C7 0.0478(15) 0.0458(15) 0.0780(19) 0.0146(12) 0.0061(13) 0.0059(13)
    C8 0.0395(13) 0.0484(14) 0.0455(13) -0.0005(10) 0.0000(10) 0.0066(10)
    C9 0.0287(11) 0.0374(11) 0.0451(12) -0.0047(9) 0.0023(9) -0.0013(9)
    C10 0.0382(13) 0.0419(13) 0.0429(12) -0.0041(10) -0.0008(9) -0.0005(10)
    C11 0.086(2) 0.0616(18) 0.0531(16) 0.0212(16) -0.0002(15) 0.0045(13)
    C12 0.0694(19) 0.0669(18) 0.0436(14) 0.0124(15) 0.0050(12) -0.0004(12)
    C13 0.072(2) 0.102(3) 0.0593(18) -0.0448(19) -0.0166(15) 0.0090(17)
_geom_special_details
;
All esds (except the esd in the dihedral angle between two l.s. planes) are
estimated using the full covariance matrix. The cell esds are taken into
account individually in the estimation of esds in distances, angles and
torsion angles; correlations between esds in cell parameters are only used
when they are defined by crystal symmetry. An approximate (isotropic)
treatment of cell esds is used for estimating esds involving l.s. planes.
;
loop_
    _geom_bond_atom_site_label_1
    _geom_bond_atom_site_label_2
    _geom_bond_site_symmetry_2
    _geom_bond_distance
    _geom_bond_publ_flag
    Cl1 C11 . 1.784(4) ?
    N1 C9 . 1.333(3) ?
    N1 C8 . 1.462(3) ?
    N1 H1N . 0.9206 ?
    O1 C1 . 1.369(3) ?
    O1 H1A . 0.9252 ?
    O2 C2 . 1.382(3) ?
    O2 C7 . 1.424(3) ?
    O3 C9 . 1.242(3) ?
    C1 C6 . 1.380(4) ?
    C1 C2 . 1.403(3) ?
    C2 C3 . 1.378(3) ?
    C3 C4 . 1.400(3) ?
    C3 H3 . 0.9300 ?
    C4 C5 . 1.381(3) ?
    C4 C8 . 1.512(3) ?
    C5 C6 . 1.392(3) ?
    C5 H5 . 0.9300 ?
    C6 H6 . 0.9300 ?
    C7 H7A . 0.9600 ?
    C7 H7B . 0.9600 ?
    C7 H7C . 0.9600 ?
    C8 H8A . 0.9700 ?
    C8 H8B . 0.9700 ?
    C9 C10 . 1.535(3) ?
    C10 C11 . 1.516(4) ?
    C10 C13 . 1.526(4) ?
    C10 C12 . 1.530(3) ?
    C11 H11A . 0.9700 ?
    C11 H11B . 0.9700 ?
    C12 H12A . 0.9600 ?
    C12 H12B . 0.9600 ?
    C12 H12C . 0.9600 ?
    C13 H13A . 0.9600 ?
    C13 H13B . 0.9600 ?
    C13 H13C . 0.9600 ?
loop_
    _geom_angle_atom_site_label_1
    _geom_angle_atom_site_label_2
    _geom_angle_atom_site_label_3
    _geom_angle_site_symmetry_1
    _geom_angle_site_symmetry_3
    _geom_angle
    _geom_angle_publ_flag
    C9 N1 C8 . . 123.50(19) ?
    C9 N1 H1N . . 119.4 ?
    C8 N1 H1N . . 117.1 ?
    C1 O1 H1A . . 110.5 ?
    C2 O2 C7 . . 116.58(19) ?
    O1 C1 C6 . . 123.2(2) ?
    O1 C1 C2 . . 117.8(2) ?
    C6 C1 C2 . . 119.0(2) ?
    C3 C2 O2 . . 125.2(2) ?
    C3 C2 C1 . . 120.2(2) ?
    O2 C2 C1 . . 114.7(2) ?
    C2 C3 C4 . . 121.0(2) ?
    C2 C3 H3 . . 119.5 ?
    C4 C3 H3 . . 119.5 ?
    C5 C4 C3 . . 118.3(2) ?
    C5 C4 C8 . . 121.7(2) ?
    C3 C4 C8 . . 119.9(2) ?
    C4 C5 C6 . . 121.1(2) ?
    C4 C5 H5 . . 119.5 ?
    C6 C5 H5 . . 119.5 ?
    C1 C6 C5 . . 120.4(2) ?
    C1 C6 H6 . . 119.8 ?
    C5 C6 H6 . . 119.8 ?
    O2 C7 H7A . . 109.5 ?
    O2 C7 H7B . . 109.5 ?
    H7A C7 H7B . . 109.5 ?
    O2 C7 H7C . . 109.5 ?
    H7A C7 H7C . . 109.5 ?
    H7B C7 H7C . . 109.5 ?
    N1 C8 C4 . . 112.03(19) ?
    N1 C8 H8A . . 109.2 ?
    C4 C8 H8A . . 109.2 ?
    N1 C8 H8B . . 109.2 ?
    C4 C8 H8B . . 109.2 ?
    H8A C8 H8B . . 107.9 ?
    O3 C9 N1 . . 121.3(2) ?
    O3 C9 C10 . . 121.1(2) ?
    N1 C9 C10 . . 117.55(19) ?
    C11 C10 C13 . . 107.3(3) ?
    C11 C10 C12 . . 109.7(2) ?
    C13 C10 C12 . . 109.5(2) ?
    C11 C10 C9 . . 108.7(2) ?
    C13 C10 C9 . . 107.60(19) ?
    C12 C10 C9 . . 113.9(2) ?
    C10 C11 Cl1 . . 112.0(2) ?
    C10 C11 H11A . . 109.2 ?
    Cl1 C11 H11A . . 109.2 ?
    C10 C11 H11B . . 109.2 ?
    Cl1 C11 H11B . . 109.2 ?
    H11A C11 H11B . . 107.9 ?
    C10 C12 H12A . . 109.5 ?
    C10 C12 H12B . . 109.5 ?
    H12A C12 H12B . . 109.5 ?
    C10 C12 H12C . . 109.5 ?
    H12A C12 H12C . . 109.5 ?
    H12B C12 H12C . . 109.5 ?
    C10 C13 H13A . . 109.5 ?
    C10 C13 H13B . . 109.5 ?
    H13A C13 H13B . . 109.5 ?
    C10 C13 H13C . . 109.5 ?
    H13A C13 H13C . . 109.5 ?
    H13B C13 H13C . . 109.5 ?
loop_
    _geom_hbond_atom_site_label_D
    _geom_hbond_atom_site_label_H
    _geom_hbond_atom_site_label_A
    _geom_hbond_site_symmetry_A
    _geom_hbond_distance_DH
    _geom_hbond_distance_HA
    _geom_hbond_distance_DA
    _geom_hbond_angle_DHA
    _geom_hbond_publ_flag
    O1 H1A O3 1_455 0.93 1.76 2.685(2) 175 y
    N1 H1N O2 2_655 0.92 2.25 3.093(3) 152 y
data_global
_journal_date_recd_electronic     2010-03-07
_journal_date_accepted     2010-03-12
_journal_name_full     'Acta Crystallographica, Section E'
_journal_year     2010
_journal_volume     66
_journal_issue      4
_journal_page_first     o877
_journal_page_last     o877
_journal_paper_category     QO
_journal_coeditor_code     XU2733
_publ_contact_author_name     'Prof. S. Shan'
_publ_contact_author_address
;
College of Chemical Engineering and Materials Science
Zhejiang University of Technology
People's Republic of China
;
_publ_contact_author_email     shanshang@mail.hz.zj.cn
_publ_section_title
;
3-Chloro-<i>N</i>-(4-hydroxy-3-methoxybenzyl)-2,2-dimethylpropanamide
;
loop_
    _publ_author_name
    _publ_author_address
    'Yan-Lan Huang'
;
College of Chemical Engineering and Materials Science
Zhejiang University of Technology
People's Republic of China
;
    'Wen-Long Wang'
;
College of Chemical Engineering and Materials Science
Zhejiang University of Technology
People's Republic of China
;
    'Shang Shan'
;
College of Chemical Engineering and Materials Science
Zhejiang University of Technology
People's Republic of China
;
