# Supplementary material for: 3-Chloro-N-(4-hydr­oxy-3-methoxy­benz­yl)-2,2-dimethyl­propanamide
Source: Acta Crystallogr Sect E Struct Rep Online. 2010 Mar 20;66(Pt 4):o877. doi: 10.1107/S1600536810009529 (PMC2983855; doi:10.1107/S1600536810009529)
Supplement: Supplementary file 2 [file e-66-0o877-Isup2.hkl]

#
# h,k,l, Fc-squared, Fo-squared, sigma(Fo-squared) and status flag
#
data_I
_shelx_title ' P in P2(1)/c'
_shelx_refln_list_code          4
_shelx_F_calc_maximum      239.27
_exptl_crystal_F_000       576.00
_reflns_d_resolution_high  0.8108
 
loop_
 _symmetry_equiv_pos_as_xyz
 'x, y, z'
 '-x, y+1/2, -z+1/2'
 '-x, -y, -z'
 'x, -y-1/2, z-1/2'
 
_cell_length_a     9.3074
_cell_length_b    11.5585
_cell_length_c    13.0652
_cell_angle_alpha  90.000
_cell_angle_beta   90.378
_cell_angle_gamma  90.000
 
_shelx_F_squared_multiplier     1.000
 
loop_
 _refln_index_h
 _refln_index_k
 _refln_index_l
 _refln_F_squared_calc
 _refln_F_squared_meas
 _refln_F_squared_sigma
 _refln_observed_status
   1   0   0      995.16      960.95     14.90 o
   2   0   0     2128.18     2265.07     34.08 o
   3   0   0     1801.73     1717.80     27.58 o
   4   0   0       67.01       63.18      3.31 o
   5   0   0      280.04      276.05      8.12 o
   6   0   0      472.52      467.17     24.31 o
   7   0   0      945.57      955.10     37.60 o
   8   0   0     2169.37     2217.54     71.97 o
   9   0   0      345.09      365.36     23.79 o
  10   0   0        0.87        0.00      2.01 o
   1   1   0      950.36      975.29     12.03 o
   2   1   0     4616.37     4441.34     45.67 o
   3   1   0     1117.22     1190.51     14.21 o
   4   1   0       59.90      111.99      3.00 o
   5   1   0      272.45      342.54      7.20 o
   6   1   0      295.28      314.40      6.24 o
   7   1   0      144.21      129.25      4.43 o
   8   1   0      129.39      129.56      7.01 o
   9   1   0      106.51       93.81      8.78 o
  10   1   0       17.80       13.18      4.69 o
   0   2   0     2052.45     2422.72     44.08 o
   1   2   0     3791.95     3755.63     62.00 o
   2   2   0      358.41      283.15      5.06 o
   3   2   0     1920.10     1979.99     22.20 o
   4   2   0      198.98      202.64      4.07 o
   5   2   0       11.29       17.94      1.23 o
   6   2   0      194.09      198.63      5.56 o
   7   2   0       17.86       20.94      2.28 o
   8   2   0       46.57       54.25      4.46 o
   9   2   0        8.12        9.85      2.52 o
  10   2   0        4.77        2.72      1.72 o
   1   3   0     2234.50     1869.04     32.02 o
   2   3   0     1901.03     1826.80     20.74 o
   3   3   0     5428.52     5706.48     66.07 o
   4   3   0      299.43      350.98      6.04 o
   5   3   0     1862.32     2031.61     25.52 o
   6   3   0       37.96       27.56      2.42 o
   7   3   0       68.10       74.69      3.82 o
   8   3   0        1.50        3.07      0.89 o
   9   3   0        2.20        3.58      1.10 o
  10   3   0        3.88        7.10      1.84 o
   0   4   0     7439.01     7124.08    135.30 o
   1   4   0     1363.80     1348.30     16.50 o
   2   4   0     2953.03     2722.38     30.30 o
   3   4   0     3872.94     3985.28     40.13 o
   4   4   0      114.56       79.21      2.65 o
   5   4   0        0.39        3.04      1.26 o
   6   4   0       43.80       42.68      3.04 o
   7   4   0       10.31       15.25      1.84 o
   8   4   0        1.90        2.98      0.89 o
   9   4   0       18.05        7.59      1.78 o
  10   4   0       22.30       12.08      4.24 o
   1   5   0       40.52       37.23      2.03 o
   2   5   0      163.92      154.97      3.85 o
   3   5   0      392.28      429.86      6.87 o
   4   5   0      112.77      100.14      3.91 o
   5   5   0       45.72       56.59      3.36 o
   6   5   0       67.97       70.19      3.92 o
   7   5   0       48.58       39.26      3.24 o
   8   5   0        0.65        0.57      0.76 o
   9   5   0       10.69        6.66      1.14 o
  10   5   0       21.20       23.85      2.93 o
   0   6   0       95.67      152.58      6.09 o
   1   6   0      293.79      294.52      6.27 o
   2   6   0      222.60      191.34      4.36 o
   3   6   0       24.91       23.45      2.12 o
   4   6   0        0.74        1.46      0.65 o
   5   6   0       90.30      101.88      4.41 o
   6   6   0        6.37        3.02      1.22 o
   7   6   0       25.14       15.46      3.13 o
   8   6   0       52.54       39.92      3.48 o
   9   6   0       27.66       27.46      2.78 o
  10   6   0        1.60        4.35      1.64 o
   1   7   0     1234.94     1195.61     15.89 o
   2   7   0       13.22       19.47      1.61 o
   3   7   0      121.55      102.52      4.18 o
   4   7   0      492.13      494.99     10.60 o
   5   7   0        0.02        0.54      0.87 o
   6   7   0       30.79       18.27      2.08 o
   7   7   0       65.63       65.45      4.46 o
   8   7   0        5.49        5.46      1.10 o
   9   7   0       16.75       15.42      1.85 o
  10   7   0        8.42       10.37      8.81 o
   0   8   0       18.83       25.82      4.27 o
   1   8   0       80.68       83.49      3.13 o
   2   8   0      321.79      287.60      6.88 o
   3   8   0      320.86      282.55      7.70 o
   4   8   0       14.21        7.07      2.53 o
   5   8   0      133.34      155.88      5.93 o
   6   8   0        0.04        1.07      0.83 o
   7   8   0        5.58       11.98      1.69 o
   8   8   0        0.01        0.22      0.89 o
   9   8   0        0.74        0.10      2.01 o
   1   9   0      445.47      454.09      9.95 o
   2   9   0       53.30       63.05      3.88 o
   3   9   0      144.37      151.54      5.71 o
   4   9   0       97.12       94.52      4.85 o
   5   9   0       32.51       29.13      2.86 o
   6   9   0       11.48       10.29      1.58 o
   7   9   0        8.06        5.98      1.55 o
   8   9   0        0.07        2.21      1.13 o
   0  10   0      184.79      210.41     12.95 o
   1  10   0      221.32      209.21     15.21 o
   2  10   0       24.71       11.10      1.80 o
   3  10   0       20.19       26.47      2.67 o
   4  10   0        6.31        7.05      1.27 o
   5  10   0       10.44       10.33      2.08 o
   6  10   0        3.24        4.87      1.13 o
   7  10   0        0.09        0.00      1.15 o
   8  10   0       18.41       14.80      3.91 o
   1  11   0       18.16       15.57      1.76 o
   2  11   0       26.09       17.56      2.32 o
   3  11   0      246.40      237.71      7.83 o
   4  11   0       18.98       14.73      1.78 o
   5  11   0       13.57       11.70      1.71 o
   6  11   0       57.99       80.56      5.45 o
   7  11   0       36.89       46.97      8.18 o
   0  12   0       69.11       88.37      7.02 o
   1  12   0       50.98       68.09      5.38 o
   2  12   0        4.00        4.58      1.26 o
   3  12   0        7.28        9.69      1.51 o
   4  12   0       44.02       51.12      4.20 o
   5  12   0       61.33       68.03      6.29 o
   6  12   0        1.57        5.97      4.46 o
   1  13   0       81.64       89.84      7.86 o
   2  13   0      132.62      157.47      8.03 o
   3  13   0        4.36        2.10      1.21 o
   4  13   0       11.07       15.01      3.12 o
   1  14   0        0.11        2.64      2.99 o
   2  14   0        0.55        6.27      3.49 o
 -11   1   1       22.91       23.53      5.64 o
 -10   1   1        0.24        0.00      1.31 o
  -9   1   1        6.70        6.55      2.06 o
  -8   1   1       46.78       44.46      5.92 o
  -7   1   1        8.61        4.30      0.93 o
  -6   1   1        4.21        3.86      0.69 o
  -5   1   1     1019.32     1053.47     14.37 o
  -4   1   1      331.82      388.13      6.63 o
  -3   1   1     1957.47     1995.58     22.33 o
  -2   1   1      127.09      120.81      2.60 o
  -1   1   1       63.79       73.71      9.48 o
   0   1   1       50.31       48.63      1.21 o
   1   1   1     1161.44     1211.85     14.81 o
   2   1   1     1412.89     1280.91     28.18 o
   3   1   1       53.78       49.57      1.68 o
   4   1   1        3.78        3.74      0.62 o
   5   1   1       42.21       68.00      2.99 o
   6   1   1      149.49      159.01      4.66 o
   7   1   1       39.75       35.22      2.90 o
   8   1   1       30.13       23.83      4.18 o
   9   1   1       16.13       18.69      6.50 o
  10   1   1       35.83       37.17      6.18 o
 -11   2   1       14.26       18.81      6.09 o
 -10   2   1        0.14        3.80      1.53 o
  -9   2   1       16.74       16.84      5.78 o
  -8   2   1        1.56        1.22      0.93 o
  -7   2   1       22.88       17.35      1.91 o
  -6   2   1      518.55      565.03     10.40 o
  -5   2   1      110.40      101.95      2.81 o
  -4   2   1       32.33       46.70      2.04 o
  -3   2   1     1268.35     1207.57     14.68 o
  -2   2   1      258.36      254.30      4.97 o
  -1   2   1     2551.85     2576.67     43.77 o
   0   2   1     1430.76     1423.71     19.14 o
   1   2   1     1456.64     1403.06     17.32 o
   2   2   1      473.89      470.43      8.74 o
   3   2   1      194.19      151.91      3.57 o
   4   2   1      938.22      964.14     14.24 o
   5   2   1      559.66      631.42      9.42 o
   6   2   1      271.37      292.48      6.99 o
   7   2   1       51.03       62.10      3.42 o
   8   2   1       10.78       14.98      2.24 o
   9   2   1       75.25      102.60      9.22 o
  10   2   1        7.90        4.54      4.86 o
 -10   3   1        0.67        0.00      1.35 o
  -9   3   1       45.37       36.43      4.44 o
  -8   3   1        1.53        0.89      0.78 o
  -7   3   1       11.17       14.19      1.69 o
  -6   3   1      408.07      395.92      8.64 o
  -5   3   1      125.25      124.76      4.23 o
  -4   3   1       95.96      123.88      2.92 o
  -3   3   1        0.79        2.26      0.77 o
  -2   3   1       59.65       58.99      2.44 o
  -1   3   1     3742.56     3592.56     48.45 o
   0   3   1       80.09       99.21      2.78 o
   1   3   1      125.81      122.94      2.82 o
   2   3   1     2834.15     2844.81     53.97 o
   3   3   1     2200.21     2423.48     34.18 o
   4   3   1       75.20       64.08      2.94 o
   5   3   1      378.73      422.74      8.60 o
   6   3   1        3.54        3.95      0.97 o
   7   3   1      250.37      200.15      7.62 o
   8   3   1        2.00        1.95      0.87 o
   9   3   1       17.77       18.95      2.77 o
  10   3   1        2.83        6.46      2.59 o
 -10   4   1        9.33        7.49      1.89 o
  -9   4   1        5.10        4.10      1.22 o
  -8   4   1        0.29        2.43      0.83 o
  -7   4   1        3.62        2.95      0.90 o
  -6   4   1        1.44        6.32      1.10 o
  -5   4   1      168.52      177.58      5.36 o
  -4   4   1     1031.29     1055.54     13.88 o
  -3   4   1      280.63      296.71      5.01 o
  -2   4   1      103.11      124.52      3.28 o
  -1   4   1       39.00       67.28      2.97 o
   0   4   1       65.09       56.70      2.70 o
   1   4   1     3425.12     3355.22     38.12 o
   2   4   1     1113.93     1214.57     15.07 o
   3   4   1       68.33       88.56      3.10 o
   4   4   1      140.92      140.01      4.52 o
   5   4   1      120.23      128.99      4.60 o
   6   4   1      152.07      151.12      5.25 o
   7   4   1        0.49        1.26      0.73 o
   8   4   1       46.11       41.06      3.32 o
   9   4   1       11.60       14.42      2.35 o
  10   4   1        5.27        6.48      2.66 o
 -10   5   1        4.67        5.14      2.14 o
  -9   5   1       30.30       20.22      2.34 o
  -8   5   1       41.02       34.56      3.00 o
  -7   5   1      235.61      213.70      6.85 o
  -6   5   1       75.98       67.62      3.95 o
  -5   5   1        1.19        3.74      0.88 o
  -4   5   1       42.66       39.67      2.72 o
  -3   5   1      587.40      716.89      9.60 o
  -2   5   1      774.81      835.93     10.60 o
  -1   5   1       44.41       62.48      3.11 o
   0   5   1     1905.21     1927.39     28.82 o
   1   5   1     1651.34     1492.29     17.33 o
   2   5   1     2705.54     2641.62     30.80 o
   3   5   1     3549.41     3787.12     39.18 o
   4   5   1      452.48      466.37      9.45 o
   5   5   1        0.02        0.00      0.65 o
   6   5   1        8.54        7.16      1.61 o
   7   5   1       10.31        4.26      1.02 o
   8   5   1      101.81      100.66      5.19 o
   9   5   1        0.52        0.94      0.91 o
  10   5   1        2.83        1.24      1.53 o
 -10   6   1        0.39        1.20      1.24 o
  -9   6   1       74.15       66.89      5.09 o
  -8   6   1        3.17        1.33      0.85 o
  -7   6   1       19.59       28.86      2.85 o
  -6   6   1        3.39        0.91      0.78 o
  -5   6   1       47.12       45.44      3.25 o
  -4   6   1       13.28       12.53      1.62 o
  -3   6   1       39.39       45.78      2.53 o
  -2   6   1      288.95      272.10      5.88 o
  -1   6   1      386.09      552.33      9.73 o
   0   6   1      163.72      198.77      4.66 o
   1   6   1      967.94     1040.83     13.30 o
   2   6   1      221.61      286.17      5.50 o
   3   6   1      205.14      178.75      5.42 o
   4   6   1       24.85       25.45      2.43 o
   5   6   1        5.85        2.10      0.75 o
   6   6   1      215.34      208.16      6.79 o
   7   6   1      132.99      133.26      5.52 o
   8   6   1        0.45        1.78      0.90 o
   9   6   1      120.82      127.76      5.86 o
  10   6   1       29.24       43.87      5.35 o
  -9   7   1       33.45       30.04      2.88 o
  -8   7   1        0.14        1.22      0.86 o
  -7   7   1       19.02        7.92      1.32 o
  -6   7   1        0.61        1.20      1.13 o
  -5   7   1        0.73        0.00      0.66 o
  -4   7   1      658.90      643.26     12.38 o
  -3   7   1        0.10        0.83      0.82 o
  -2   7   1      240.26      232.80      4.87 o
  -1   7   1      806.46      838.84     10.83 o
   0   7   1      353.51      311.99      6.09 o
   1   7   1      302.95      329.88      5.93 o
   2   7   1       88.14       90.94      3.49 o
   3   7   1      614.01      599.46     12.24 o
   4   7   1      374.85      345.63      8.62 o
   5   7   1       67.36       70.65      4.25 o
   6   7   1       74.52       96.60      4.94 o
   7   7   1       20.50       20.37      2.32 o
   8   7   1       33.87       32.88      4.41 o
   9   7   1        1.19        2.08      0.97 o
  -9   8   1        0.00        2.16      1.83 o
  -8   8   1        3.07        0.00      0.89 o
  -7   8   1       58.59       51.55      4.14 o
  -6   8   1       12.04       13.79      1.84 o
  -5   8   1       30.67       31.20      2.91 o
  -4   8   1     2306.04     2496.54     32.81 o
  -3   8   1      131.99      114.37      4.63 o
  -2   8   1      570.61      541.12      9.52 o
  -1   8   1       33.22       22.74      1.62 o
   0   8   1       23.22       22.52      1.81 o
   1   8   1      320.06      333.02      6.31 o
   2   8   1      518.51      540.95     10.07 o
   3   8   1      231.51      185.80      6.12 o
   4   8   1      124.53      118.53      5.15 o
   5   8   1      776.31      804.05     15.53 o
   6   8   1       29.48       34.85      3.29 o
   7   8   1       69.49       83.51      5.17 o
   8   8   1       38.33       35.76      3.50 o
   9   8   1       19.72       15.92      2.37 o
  -8   9   1        2.79        2.18      1.84 o
  -7   9   1       14.09       12.04      1.67 o
  -6   9   1       46.10       38.78      3.55 o
  -5   9   1      114.45      114.75      5.36 o
  -4   9   1      351.53      365.85      9.54 o
  -3   9   1       97.01      123.20      5.01 o
  -2   9   1       35.35       41.67      2.93 o
  -1   9   1      258.85      281.92      6.04 o
   0   9   1      168.04      165.00      5.04 o
   1   9   1        1.87        1.00      0.79 o
   2   9   1       13.56        5.54      1.19 o
   3   9   1     1227.52     1320.93     21.05 o
   4   9   1      696.14      666.37     13.86 o
   5   9   1       23.30       24.20      2.61 o
   6   9   1      110.79      107.38      5.92 o
   7   9   1        2.80        0.39      0.88 o
   8   9   1        0.01        0.00      1.02 o
  -8  10   1       21.74       27.89      5.87 o
  -7  10   1        4.50        9.60      1.81 o
  -6  10   1       11.35       17.46      2.69 o
  -5  10   1        7.92        4.76      1.28 o
  -4  10   1       35.14       31.92      2.95 o
  -3  10   1       56.48       59.77      3.98 o
  -2  10   1        3.32        0.81      0.78 o
  -1  10   1       69.57       62.49      3.32 o
   0  10   1       17.75        9.02      1.89 o
   1  10   1        4.48        3.71      0.84 o
   2  10   1       55.47       59.52      4.05 o
   3  10   1        0.14        0.07      0.77 o
   4  10   1       17.37       15.19      2.89 o
   5  10   1        3.16        0.09      0.80 o
   6  10   1        4.73        3.91      1.78 o
   7  10   1       46.94       41.16      3.81 o
   8  10   1       12.86       33.54      4.68 o
  -7  11   1      157.82      243.68     16.09 o
  -6  11   1        0.39        0.00      1.57 o
  -5  11   1       26.63       26.79      4.28 o
  -4  11   1       60.33       56.31      4.87 o
  -3  11   1        2.00        0.01      0.88 o
  -2  11   1        0.04        2.35      1.13 o
  -1  11   1        5.83        8.59      1.36 o
   0  11   1      323.48      334.83      8.92 o
   1  11   1       93.36       73.11      4.43 o
   2  11   1       55.44       53.88      3.99 o
   3  11   1      153.19      175.49      6.66 o
   4  11   1        0.22        1.13      0.94 o
   5  11   1        5.54        3.35      1.07 o
   6  11   1       13.86       14.94      2.09 o
   7  11   1       18.10       23.41      3.54 o
  -6  12   1       62.89       65.93      9.42 o
  -5  12   1       18.81       18.87      3.40 o
  -4  12   1        1.41        0.89      1.38 o
  -3  12   1        0.43        0.00      1.65 o
  -2  12   1       14.42        9.59      1.53 o
  -1  12   1        9.10        3.53      1.57 o
   0  12   1       44.12       33.96      3.86 o
   1  12   1       86.31      100.49      7.33 o
   2  12   1        8.04       16.38      2.14 o
   3  12   1        3.35        0.16      0.94 o
   4  12   1       32.84       31.40      3.22 o
   5  12   1       25.59       28.44      4.62 o
   6  12   1       15.96       27.49      3.56 o
  -4  13   1        6.08        7.10      3.51 o
  -3  13   1       16.30       18.36      2.54 o
  -2  13   1        8.63        5.89      1.54 o
  -1  13   1        3.97        7.12      1.61 o
   0  13   1        0.79        3.63      2.36 o
   1  13   1        5.17        0.70      1.54 o
   2  13   1       13.14        4.24      3.63 o
   3  13   1        5.57        4.85      2.13 o
   4  13   1       31.46       39.80      5.30 o
  -2  14   1        7.52       14.42      3.55 o
  -1  14   1        2.93        0.00      2.48 o
   1  14   1       32.21       54.94      7.68 o
   2  14   1        2.92        0.35      2.32 o
 -11   0   2        4.47        1.23      2.04 o
 -10   0   2        3.32        5.14      2.01 o
  -9   0   2      115.08      123.15     12.62 o
  -8   0   2        0.96        0.00      1.80 o
  -7   0   2     1077.51     1178.89     24.27 o
  -6   0   2        4.69        5.09      1.00 o
  -5   0   2     1018.88     1012.53     19.99 o
  -4   0   2     2021.42     1752.77     66.58 o
  -2   0   2      748.66      558.23     10.63 o
  -1   0   2     1478.07     1561.34     24.08 o
   0   0   2     5732.67     5806.80     83.78 o
   1   0   2    11587.31    12093.17    213.33 o
   2   0   2     2453.69     2201.93     33.69 o
   3   0   2      319.36      337.23      7.99 o
   4   0   2     1134.66     1076.04     19.89 o
   5   0   2      636.66      637.84     14.26 o
   6   0   2      736.69      694.94     15.96 o
   7   0   2      214.82      228.47     10.89 o
   8   0   2       22.49       19.27      5.53 o
   9   0   2        7.88        1.30      1.55 o
  10   0   2        5.37        4.02      1.90 o
 -11   1   2       22.75       20.96      5.28 o
 -10   1   2        2.46        1.54      1.67 o
  -9   1   2      106.93      134.73      9.43 o
  -8   1   2      687.90      707.62     18.75 o
  -7   1   2      210.30      214.62      7.85 o
  -6   1   2      310.82      328.59      6.37 o
  -5   1   2       86.53       64.80      2.38 o
  -4   1   2        7.53       12.11      1.18 o
  -3   1   2        7.50        1.28      0.43 o
  -2   1   2     1026.24      985.46     13.06 o
  -1   1   2    19767.12    18765.39    408.37 o
   0   1   2     5496.40     5657.03     80.47 o
   1   1   2     9109.25     9483.54     94.79 o
   2   1   2        0.59        0.06      0.32 o
   3   1   2      536.24      501.49      7.40 o
   4   1   2      770.39      768.13     12.77 o
   5   1   2      322.25      352.24      6.69 o
   6   1   2        5.63        9.18      1.25 o
   7   1   2      163.92      172.23      6.79 o
   8   1   2     1107.57     1139.51     32.31 o
   9   1   2       85.10       93.16      8.89 o
  10   1   2       44.31       35.78      9.76 o
 -11   2   2       35.26       45.27      9.76 o
 -10   2   2       16.06       16.01      5.13 o
  -9   2   2        7.26        8.13      2.57 o
  -8   2   2       15.76       11.81      1.59 o
  -7   2   2      104.87      102.39      4.47 o
  -6   2   2        0.68        0.64      0.58 o
  -5   2   2      141.56      158.17      3.76 o
  -4   2   2      722.92      841.53     11.06 o
  -3   2   2     3060.56     3283.00     35.51 o
  -2   2   2      922.24      985.78     12.22 o
  -1   2   2        6.14        3.29      0.53 o
   0   2   2       31.63       36.55      1.33 o
   1   2   2     1689.10     1787.83     27.87 o
   2   2   2       82.77       78.03      2.00 o
   3   2   2     1241.13     1328.97     17.81 o
   4   2   2      569.15      735.20     11.85 o
   5   2   2      463.95      499.92      8.22 o
   6   2   2       17.37       15.44      1.71 o
   7   2   2       19.22       13.60      1.74 o
   8   2   2       12.65       15.56      2.40 o
   9   2   2       34.65       38.90      5.96 o
  10   2   2       17.68       18.92      5.44 o
 -11   3   2       10.35        8.74      2.75 o
 -10   3   2        0.38        1.40      1.48 o
  -9   3   2       15.77       17.31      2.61 o
  -8   3   2       29.28       30.02      2.72 o
  -7   3   2       93.96       92.31      4.47 o
  -6   3   2       29.07       22.99      2.39 o
  -5   3   2      377.49      413.45      7.53 o
  -4   3   2     1963.00     1991.16     20.72 o
  -3   3   2     1296.62     1221.68     15.47 o
  -2   3   2       64.63      116.43      2.99 o
  -1   3   2     4776.30     4732.39     85.83 o
   0   3   2     1927.25     1672.95     19.13 o
   1   3   2     1659.14     1623.75     18.65 o
   2   3   2       16.96       43.29      1.55 o
   3   3   2       99.62      136.08      3.54 o
   4   3   2      384.66      380.25      7.70 o
   5   3   2      183.20      167.86      5.12 o
   6   3   2        2.51        2.94      0.85 o
   7   3   2        0.19        0.93      0.72 o
   8   3   2       42.01       24.24      3.08 o
   9   3   2        7.80        7.30      3.90 o
  10   3   2        7.64        4.89      1.95 o
 -10   4   2       10.27       12.57      2.54 o
  -9   4   2       13.31       16.91      2.17 o
  -8   4   2        1.94        2.83      0.90 o
  -7   4   2      513.59      498.26     11.77 o
  -6   4   2       99.90      111.32      4.40 o
  -5   4   2        2.41        0.95      0.62 o
  -4   4   2     1060.73     1099.86     13.18 o
  -3   4   2     1126.85     1213.63     13.83 o
  -2   4   2     2088.49     2174.31     25.15 o
  -1   4   2      978.38      931.13     12.45 o
   0   4   2       20.71       17.53      1.31 o
   1   4   2     1871.15     1736.37     20.49 o
   2   4   2       57.35       60.13      2.09 o
   3   4   2      133.95      149.55      3.51 o
   4   4   2      729.94      800.15     12.99 o
   5   4   2        2.36        6.75      1.14 o
   6   4   2       26.80       41.05      3.09 o
   7   4   2       70.12       79.73      4.37 o
   8   4   2       79.16       81.05      4.49 o
   9   4   2       33.34       20.79      3.48 o
  10   4   2       29.68       38.82      6.23 o
 -10   5   2        1.43        4.02      1.70 o
  -9   5   2       65.21       69.96      5.02 o
  -8   5   2        0.25        0.32      0.88 o
  -7   5   2       11.18       10.77      1.52 o
  -6   5   2       34.51       37.83      3.06 o
  -5   5   2        3.01        3.69      0.90 o
  -4   5   2        8.75       20.21      1.71 o
  -3   5   2      320.82      342.91      6.01 o
  -2   5   2       60.88       61.46      2.25 o
  -1   5   2      174.05      227.66      5.83 o
   0   5   2      107.09      105.10      3.60 o
   1   5   2      214.47      227.08      4.46 o
   2   5   2      332.72      340.84      5.74 o
   3   5   2      169.56      184.40      3.75 o
   4   5   2        0.05        2.36      0.76 o
   5   5   2       32.02       30.67      2.69 o
   6   5   2        2.86        1.59      0.77 o
   7   5   2       26.61       22.81      2.50 o
   8   5   2      105.73      100.99      5.25 o
   9   5   2       15.96       15.50      2.34 o
  10   5   2       27.18       28.55      3.46 o
 -10   6   2       27.03       37.23      6.25 o
  -9   6   2       44.54       40.23      5.13 o
  -8   6   2        0.75        0.66      0.88 o
  -7   6   2      128.17      105.81      5.10 o
  -6   6   2      208.42      202.69      6.58 o
  -5   6   2      338.72      357.10      8.64 o
  -4   6   2      398.57      360.01      8.27 o
  -3   6   2      335.58      350.37      7.11 o
  -2   6   2      213.36      184.85      4.34 o
  -1   6   2      167.45      193.93      4.12 o
   0   6   2       83.04       75.82      2.58 o
   1   6   2       59.56       88.18      3.07 o
   2   6   2       74.71       87.52      2.80 o
   3   6   2      142.79      133.42      4.65 o
   4   6   2       78.63       75.70      3.99 o
   5   6   2       27.97       37.25      3.04 o
   6   6   2       46.18       40.34      3.33 o
   7   6   2      219.22      157.53      6.10 o
   8   6   2       21.93       21.57      2.38 o
   9   6   2        4.51        1.48      1.25 o
  10   6   2        2.98        9.95      2.42 o
  -9   7   2       22.95       12.54      2.73 o
  -8   7   2        5.69        7.36      1.50 o
  -7   7   2       55.33       51.57      3.93 o
  -6   7   2       58.58       63.85      4.15 o
  -5   7   2        2.09        1.34      0.90 o
  -4   7   2     1094.63     1059.00     18.40 o
  -3   7   2      846.29      773.51     16.64 o
  -2   7   2      157.20      107.54      3.48 o
  -1   7   2       23.97       19.80      1.43 o
   0   7   2      325.51      323.07      7.81 o
   1   7   2      207.80      226.28      5.61 o
   2   7   2       59.58       38.62      2.57 o
   3   7   2      291.44      260.65      7.16 o
   4   7   2       17.99       14.07      1.78 o
   5   7   2       89.86       79.96      4.44 o
   6   7   2        3.06        0.66      0.83 o
   7   7   2        0.01        0.47      1.49 o
   8   7   2        5.56        9.62      1.32 o
   9   7   2       19.10       16.57      2.77 o
  -9   8   2        2.72        1.91      2.15 o
  -8   8   2        0.37        2.53      1.61 o
  -7   8   2        9.64       15.61      1.94 o
  -6   8   2        0.01        1.99      1.50 o
  -5   8   2      157.11      151.35      5.73 o
  -4   8   2      336.69      354.60      8.94 o
  -3   8   2       78.97       85.32      4.10 o
  -2   8   2       70.09       65.28      3.45 o
  -1   8   2        0.00        1.47      0.52 o
   0   8   2        7.65        6.19      1.52 o
   1   8   2       24.31       27.62      2.20 o
   2   8   2       27.33       22.22      2.32 o
   3   8   2       99.82       89.70      4.46 o
   4   8   2       87.32       77.14      4.40 o
   5   8   2        4.12        4.02      1.07 o
   6   8   2        7.02       12.88      1.84 o
   7   8   2        3.37        1.01      0.83 o
   8   8   2        1.22        4.32      1.22 o
   9   8   2        0.12        0.00      1.20 o
  -8   9   2        3.57        4.28      1.64 o
  -7   9   2        1.48        2.43      1.14 o
  -6   9   2        3.98        2.69      1.65 o
  -5   9   2       58.64       48.70      4.37 o
  -4   9   2       84.03       97.49      4.87 o
  -3   9   2       14.28       10.32      2.16 o
  -2   9   2      231.99      257.04      6.22 o
  -1   9   2      520.47      555.72      9.11 o
   0   9   2      418.40      443.86      9.22 o
   1   9   2       54.64       53.21      2.99 o
   2   9   2       29.76       36.45      3.09 o
   3   9   2      113.63      111.59      5.10 o
   4   9   2        2.35        2.53      1.16 o
   5   9   2       46.37       36.81      3.42 o
   6   9   2        0.00        1.82      0.88 o
   7   9   2        6.36        3.70      1.78 o
   8   9   2        3.21        7.04      1.45 o
  -8  10   2        0.70        2.13      2.52 o
  -7  10   2        0.71        4.61      1.35 o
  -6  10   2       19.26       21.49      2.84 o
  -5  10   2       77.96       73.82      5.66 o
  -4  10   2        0.08        0.68      0.96 o
  -3  10   2       43.28       51.05      3.70 o
  -2  10   2      169.29      183.49      7.57 o
  -1  10   2       52.30       55.53      3.50 o
   0  10   2       39.28       44.18      3.16 o
   1  10   2        9.75        9.87      1.38 o
   2  10   2        1.28        1.77      0.82 o
   3  10   2        2.02        4.04      1.24 o
   4  10   2        2.69        6.06      1.10 o
   5  10   2        9.68        7.30      1.44 o
   6  10   2        0.10        0.30      1.82 o
   7  10   2       25.85       10.51      1.70 o
   8  10   2        3.20        9.80      3.15 o
  -7  11   2       15.11        6.56      4.02 o
  -6  11   2       41.01       36.85      4.39 o
  -5  11   2       46.04       55.31      5.18 o
  -4  11   2       27.93       20.97      4.57 o
  -3  11   2      107.78       90.56      5.88 o
  -2  11   2        1.83        0.00      1.86 o
  -1  11   2        3.22        3.13      0.84 o
   0  11   2       78.01       70.88      4.81 o
   1  11   2        9.19        7.35      2.01 o
   2  11   2        3.60        2.14      1.07 o
   3  11   2        5.20        4.41      1.49 o
   4  11   2       25.19       29.91      3.18 o
   5  11   2       12.58       18.32      2.25 o
   6  11   2        0.63        0.00      1.15 o
   7  11   2        0.42        0.90      1.79 o
  -6  12   2        2.07        2.13      2.18 o
  -5  12   2        5.55        6.54      1.87 o
  -4  12   2       30.13       22.78      2.99 o
  -3  12   2       44.94       57.03      5.26 o
  -2  12   2       69.06       81.31      5.65 o
  -1  12   2        3.47        2.02      1.19 o
   0  12   2        4.02        3.90      1.96 o
   1  12   2       32.17       45.21      5.15 o
   2  12   2       94.43      101.85      6.43 o
   3  12   2       11.16       10.80      2.89 o
   4  12   2        1.54        3.97      1.21 o
   5  12   2       15.35       13.09      2.87 o
   6  12   2        2.17        1.32      2.06 o
  -4  13   2       23.72       29.17      5.86 o
  -3  13   2        7.45        8.44      1.68 o
  -2  13   2       43.43       61.28      6.80 o
  -1  13   2      130.92      149.18      9.07 o
   0  13   2       46.31       49.88      6.91 o
   1  13   2        1.76        0.39      2.62 o
   2  13   2        7.09        1.51      1.39 o
   3  13   2       24.88       20.95      2.92 o
   4  13   2       14.91       16.27      3.26 o
   0  14   2       18.38       16.06      4.33 o
   1  14   2       11.85       10.49      2.39 o
 -11   1   3       16.36       11.87      3.10 o
 -10   1   3        0.23        0.00      4.17 o
  -9   1   3       18.28       24.81      6.11 o
  -8   1   3      481.50      498.43     18.70 o
  -7   1   3       50.84       42.64      3.08 o
  -6   1   3      165.03      156.95      3.51 o
  -5   1   3      314.70      344.42      6.00 o
  -4   1   3       11.36       14.17      1.35 o
  -3   1   3      177.42      143.33      6.20 o
  -2   1   3     2933.41     2833.64     30.60 o
  -1   1   3      870.16      850.46     10.51 o
   0   1   3        0.22        1.80      0.35 o
   1   1   3     3593.40     3479.36     36.41 o
   2   1   3      639.06      637.23      9.66 o
   3   1   3      248.95      265.82      5.02 o
   4   1   3        1.92        1.91      0.58 o
   5   1   3       26.44       22.32      1.61 o
   6   1   3      156.04      176.88      5.13 o
   7   1   3       55.46       53.88      4.18 o
   8   1   3        2.05        0.00      1.34 o
   9   1   3       13.96       26.34      4.78 o
  10   1   3       62.46       78.43      9.00 o
 -11   2   3        9.43        2.08      2.50 o
 -10   2   3       32.20       28.02      5.18 o
  -9   2   3        0.05        0.00      2.71 o
  -8   2   3       24.49       20.41      2.41 o
  -7   2   3       42.29       38.83      2.86 o
  -6   2   3       59.60       65.27      2.96 o
  -5   2   3      205.00      222.29      4.71 o
  -4   2   3      985.22     1020.05     12.19 o
  -3   2   3        0.01        2.83      0.61 o
  -2   2   3     1085.82      973.39     13.58 o
  -1   2   3    14400.77    14214.88    160.36 o
   0   2   3       38.57       44.29      1.59 o
   1   2   3     2396.17     2305.99     25.21 o
   2   2   3     2622.79     2565.62     32.87 o
   3   2   3     1700.22     1605.86     19.05 o
   4   2   3     1015.73     1131.44     13.82 o
   5   2   3      117.68      129.18      3.77 o
   6   2   3       97.09       96.96      3.87 o
   7   2   3      337.02      386.08      9.94 o
   8   2   3       70.48       53.17      4.57 o
   9   2   3      176.65      201.34     12.29 o
  10   2   3       19.78       31.93      5.58 o
 -11   3   3       32.95       47.73      9.51 o
 -10   3   3       20.32       31.35      5.29 o
  -9   3   3       25.01       21.72      2.41 o
  -8   3   3      111.10      105.84      4.51 o
  -7   3   3      555.50      519.56     10.76 o
  -6   3   3        0.30        2.00      0.70 o
  -5   3   3       91.97       94.48      3.13 o
  -4   3   3      354.32      408.40      7.20 o
  -3   3   3       60.07      101.23      2.76 o
  -2   3   3      253.28      263.09      5.07 o
  -1   3   3       18.50       26.74      1.44 o
   0   3   3      638.67      662.58      9.14 o
   1   3   3      102.07       77.32      2.32 o
   2   3   3      359.69      359.10      6.02 o
   3   3   3       12.34        9.60      0.90 o
   4   3   3      462.12      525.64      8.36 o
   5   3   3        8.02       10.25      1.41 o
   6   3   3      139.13      133.61      4.80 o
   7   3   3        2.35        1.39      0.84 o
   8   3   3       34.71       44.65      4.32 o
   9   3   3        7.70        4.92      1.76 o
  10   3   3        5.36        4.79      2.44 o
 -10   4   3        4.59        7.30      3.76 o
  -9   4   3       27.14       36.17      3.44 o
  -8   4   3        9.07        7.60      1.15 o
  -7   4   3       33.43       30.03      2.70 o
  -6   4   3       38.19       39.63      2.93 o
  -5   4   3       93.79       95.30      3.40 o
  -4   4   3        1.28        2.18      0.62 o
  -3   4   3      137.83      160.11      3.69 o
  -2   4   3      147.09      122.57      3.24 o
  -1   4   3      431.85      423.57      7.74 o
   0   4   3      167.66      189.29      4.23 o
   1   4   3      362.36      309.44      5.74 o
   2   4   3      372.22      353.83      5.62 o
   3   4   3      489.01      532.00      8.90 o
   4   4   3       11.57       23.56      3.28 o
   5   4   3        5.56        1.86      1.00 o
   6   4   3       73.78       88.03      4.27 o
   7   4   3        0.01        0.20      0.74 o
   8   4   3        0.55        2.91      0.91 o
   9   4   3        4.30        4.26      1.37 o
  10   4   3       17.27       14.82      3.32 o
 -10   5   3       20.65       16.94      3.12 o
  -9   5   3        7.12        1.53      0.92 o
  -8   5   3       14.30       10.11      1.53 o
  -7   5   3       37.05       34.47      3.22 o
  -6   5   3      107.61      104.77      4.39 o
  -5   5   3       24.55       24.84      2.39 o
  -4   5   3        0.15        0.27      0.50 o
  -3   5   3      621.14      626.25      9.03 o
  -2   5   3      877.04      839.97     11.54 o
  -1   5   3     1461.86     1373.57     26.13 o
   0   5   3     2295.93     2275.81     26.23 o
   1   5   3        1.31        1.27      0.48 o
   2   5   3       29.06       12.44      1.14 o
   3   5   3      389.50      335.37      5.69 o
   4   5   3      480.61      499.15     10.05 o
   5   5   3       49.88       60.81      3.69 o
   6   5   3        9.78       11.82      1.61 o
   7   5   3      210.49      199.48      6.78 o
   8   5   3      162.66      167.63      6.32 o
   9   5   3       20.40       13.02      2.17 o
  10   5   3        1.69        3.59      3.10 o
 -10   6   3       10.73       12.30      2.62 o
  -9   6   3       12.99       13.76      1.81 o
  -8   6   3        4.05        0.66      1.19 o
  -7   6   3      198.09      192.83      6.63 o
  -6   6   3       43.98       49.90      3.58 o
  -5   6   3       21.32        8.76      1.83 o
  -4   6   3       46.16       30.25      2.44 o
  -3   6   3      549.03      506.80      8.02 o
  -2   6   3       69.79       77.63      3.08 o
  -1   6   3      410.78      412.18      6.88 o
   0   6   3      221.85      263.33      4.94 o
   1   6   3       44.56       23.02      1.64 o
   2   6   3     1287.14     1273.39     15.26 o
   3   6   3        2.88        2.88      0.67 o
   4   6   3      221.73      223.01      6.57 o
   5   6   3      325.90      340.87      9.47 o
   6   6   3        4.32       14.01      1.88 o
   7   6   3       39.94       55.98      4.06 o
   8   6   3       15.98        9.09      1.47 o
   9   6   3        1.88        0.61      1.12 o
  10   6   3        7.43        6.98      2.24 o
  -9   7   3        8.19        4.38      2.67 o
  -8   7   3        0.07        1.96      1.31 o
  -7   7   3       11.39        7.02      1.50 o
  -6   7   3        0.14        3.09      0.90 o
  -5   7   3        3.05        2.23      0.89 o
  -4   7   3      398.58      353.67      8.53 o
  -3   7   3      258.59      270.90      5.93 o
  -2   7   3       26.82       28.05      2.10 o
  -1   7   3      261.74      276.38      5.63 o
   0   7   3      397.03      365.34      6.38 o
   1   7   3      817.36      806.03     10.61 o
   2   7   3      239.11      218.12      5.03 o
   3   7   3       21.64       25.28      2.37 o
   4   7   3      314.33      314.77     10.68 o
   5   7   3       46.92       36.83      3.20 o
   6   7   3       19.05       12.33      1.87 o
   7   7   3        1.09        1.41      0.79 o
   8   7   3        5.98        5.22      1.08 o
   9   7   3        5.66        3.73      1.12 o
  -9   8   3       23.60       15.80      7.08 o
  -8   8   3        0.01        2.70      1.08 o
  -7   8   3        3.11        7.98      1.57 o
  -6   8   3      108.23      112.72      7.57 o
  -5   8   3      101.35      116.88      6.62 o
  -4   8   3      956.70      977.85     16.72 o
  -3   8   3      113.53       88.17      3.81 o
  -2   8   3      401.05      430.21     10.12 o
  -1   8   3      161.45      162.04      3.98 o
   0   8   3      170.82      183.55      4.51 o
   1   8   3       59.31       49.72      2.43 o
   2   8   3     1048.84     1022.58     16.91 o
   3   8   3      200.04      201.77      6.54 o
   4   8   3     1157.09     1247.99     20.39 o
   5   8   3      221.33      237.85      7.69 o
   6   8   3        0.37        0.21      1.04 o
   7   8   3        4.50        1.51      0.99 o
   8   8   3       10.24        9.19      1.68 o
   9   8   3        3.48        5.01      2.81 o
  -8   9   3        8.62       10.49      2.30 o
  -7   9   3       21.19       26.96      3.44 o
  -6   9   3        5.67        6.36      2.84 o
  -5   9   3        2.04        1.11      1.44 o
  -4   9   3      981.46      936.93     19.22 o
  -3   9   3      292.83      286.78      9.15 o
  -2   9   3        0.65        3.36      0.80 o
  -1   9   3        9.61       11.08      1.54 o
   0   9   3      316.36      344.52      7.43 o
   1   9   3      252.58      281.29      6.49 o
   2   9   3        3.38        5.05      1.07 o
   3   9   3        4.77        2.31      0.91 o
   4   9   3      352.71      367.32      9.92 o
   5   9   3      310.81      323.35     12.87 o
   6   9   3       55.61       61.41      4.54 o
   7   9   3        0.02        1.19      0.97 o
   8   9   3        3.69        6.60      1.54 o
  -7  10   3       48.67       58.63      6.01 o
  -6  10   3       63.82       76.17      5.96 o
  -5  10   3       34.80       42.83      4.73 o
  -4  10   3       88.72       97.88      6.78 o
  -3  10   3       38.23       35.74      5.05 o
  -2  10   3       51.56       59.62      7.90 o
  -1  10   3        7.66        6.89      1.32 o
   0  10   3        0.49        0.06      0.61 o
   1  10   3      113.47      113.63      5.59 o
   2  10   3       19.31       18.57      2.40 o
   3  10   3       73.32       74.65      5.41 o
   4  10   3        4.68        5.07      1.22 o
   5  10   3        0.51        1.25      1.42 o
   6  10   3        4.55        9.10      1.54 o
   7  10   3       18.31       25.34      3.09 o
  -6  11   3        9.83        7.09      2.41 o
  -5  11   3        7.58        4.74      2.28 o
  -4  11   3        5.18        6.46      2.39 o
  -3  11   3      171.06      199.28      8.91 o
  -2  11   3      150.08      154.20      6.65 o
  -1  11   3      227.02      223.89      6.70 o
   0  11   3      286.78      292.73      9.34 o
   1  11   3       13.18       18.72      2.42 o
   2  11   3        3.17        4.54      1.64 o
   3  11   3       30.32       20.08      2.61 o
   4  11   3       47.40       51.63      4.77 o
   5  11   3       11.39        6.92      2.71 o
   6  11   3        3.89        2.52      1.70 o
  -5  12   3        5.52        5.09      2.23 o
  -4  12   3       39.04       34.48      4.45 o
  -3  12   3       25.70       16.36      2.36 o
  -2  12   3        7.87        1.00      1.37 o
  -1  12   3      105.48      107.39      8.27 o
   0  12   3        1.33        1.60      1.25 o
   1  12   3        9.45        7.86      2.01 o
   2  12   3       26.33       27.56      3.51 o
   3  12   3        2.37        2.59      1.15 o
   4  12   3       10.22        7.49      1.51 o
   5  12   3       27.02       22.11      6.96 o
  -4  13   3       78.85      104.31     14.85 o
  -3  13   3        1.54        3.74      1.22 o
  -2  13   3       19.20       10.76      2.93 o
  -1  13   3       25.17       21.16      4.08 o
   0  13   3        2.21        2.47      1.41 o
   1  13   3        6.81        7.24      1.96 o
   2  13   3       34.06       30.56      3.44 o
   3  13   3       16.30       16.54      2.95 o
   4  13   3       16.75       15.89      5.07 o
 -11   0   4        0.55        0.60      2.40 o
 -10   0   4       60.26       59.16     10.46 o
  -9   0   4       19.74       19.76      5.64 o
  -8   0   4     1758.48     1893.74     63.98 o
  -7   0   4     1098.53     1176.69     19.13 o
  -6   0   4       83.57        8.88      3.00 o
  -5   0   4       30.44       21.24      1.98 o
  -4   0   4      152.03      161.86      4.71 o
  -3   0   4       16.33        2.91      0.84 o
  -2   0   4     1548.25     1477.46     24.93 o
  -1   0   4     2876.13     3325.48     50.05 o
   0   0   4    57249.71    57628.31   2273.50 o
   1   0   4      162.21      143.86      4.55 o
   2   0   4     3308.00     3289.32    121.63 o
   3   0   4       19.07       33.13      2.63 o
   4   0   4       98.26      119.09      5.02 o
   5   0   4      232.63      239.32     10.04 o
   6   0   4        1.09        4.72      1.27 o
   7   0   4     1414.11     1481.21     53.06 o
   8   0   4     1635.31     1892.43     66.07 o
   9   0   4       29.32       23.53      6.66 o
  10   0   4        4.08        0.00      2.47 o
 -11   1   4       44.64       62.85     11.03 o
 -10   1   4       10.36        7.63      3.96 o
  -9   1   4       64.65       58.05      6.87 o
  -8   1   4      235.62      257.11     12.63 o
  -7   1   4       24.57       18.01      1.91 o
  -6   1   4       81.77       85.47      2.60 o
  -5   1   4      229.48      239.26      5.36 o
  -4   1   4       51.71       76.14      2.65 o
  -3   1   4      161.04      179.98      4.27 o
  -2   1   4       76.57       47.76      1.86 o
  -1   1   4      262.15      256.54      4.83 o
   0   1   4      454.08      516.40      7.30 o
   1   1   4     1738.75     1621.49     45.60 o
   2   1   4       13.23       16.35      1.45 o
   3   1   4      387.67      395.66      6.85 o
   4   1   4        0.43        1.49      0.51 o
   5   1   4        0.77        1.67      1.00 o
   6   1   4      108.10      113.35      3.75 o
   7   1   4        4.75        3.45      1.01 o
   8   1   4      341.03      358.79     16.17 o
   9   1   4       97.94       80.96      9.50 o
  10   1   4        1.56        4.19      6.71 o
 -11   2   4       24.56       30.51      7.05 o
 -10   2   4        0.78        3.07      3.42 o
  -9   2   4        3.97        6.32      2.24 o
  -8   2   4      121.37      129.17      5.39 o
  -7   2   4       42.33       41.66      3.26 o
  -6   2   4      158.71      158.84      4.61 o
  -5   2   4       18.72       17.18      1.37 o
  -4   2   4      184.47      172.27      4.52 o
  -3   2   4      243.26      256.67      5.02 o
  -2   2   4      125.27      130.13      3.26 o
  -1   2   4        4.41        4.46      0.84 o
   0   2   4      252.43      344.80      6.73 o
   1   2   4      559.62      572.92      8.26 o
   2   2   4        4.12        1.10      0.58 o
   3   2   4     1653.66     1628.30     34.43 o
   4   2   4      600.77      591.82      8.32 o
   5   2   4      203.95      173.59      4.57 o
   6   2   4      172.27      166.22      5.29 o
   7   2   4        2.91        2.82      0.98 o
   8   2   4        8.51        6.47      1.73 o
   9   2   4        0.60        0.00      1.38 o
  10   2   4        4.81        4.16      3.89 o
 -10   3   4       10.25       16.51      3.44 o
  -9   3   4       18.66       21.63      2.43 o
  -8   3   4       70.04       78.51      4.12 o
  -7   3   4        6.76       11.40      1.52 o
  -6   3   4      106.70      103.44      4.58 o
  -5   3   4      889.34      939.81     11.51 o
  -4   3   4     1174.35     1310.06     15.27 o
  -3   3   4     1010.50     1079.56     13.67 o
  -2   3   4       35.32       26.67      1.66 o
  -1   3   4      105.98      130.87      4.02 o
   0   3   4      563.68      494.29      7.49 o
   1   3   4      554.67      425.33      6.93 o
   2   3   4     1407.44     1318.18     14.46 o
   3   3   4      470.56      478.66      8.31 o
   4   3   4      753.22      753.99      9.90 o
   5   3   4     1482.31     1553.38     21.39 o
   6   3   4      204.44      183.43      6.06 o
   7   3   4        3.19        2.26      0.82 o
   8   3   4       15.06       16.41      2.72 o
   9   3   4        0.87        0.52      1.53 o
  10   3   4       53.93       69.77     17.33 o
 -10   4   4        1.14        2.53      1.74 o
  -9   4   4       13.88       20.68      3.96 o
  -8   4   4        0.87        1.06      1.07 o
  -7   4   4       49.83       42.52      3.22 o
  -6   4   4      232.47      212.83      6.33 o
  -5   4   4        4.58        5.23      1.05 o
  -4   4   4        1.47        0.57      0.61 o
  -3   4   4      234.19      222.62      4.90 o
  -2   4   4       57.01       32.35      1.62 o
  -1   4   4       75.14       69.40      2.21 o
   0   4   4      713.80      663.70      9.17 o
   1   4   4      191.32      177.89      3.76 o
   2   4   4      345.46      299.20      5.24 o
   3   4   4      795.19      859.82     11.72 o
   4   4   4      229.62      210.20      4.98 o
   5   4   4       69.67       46.49      3.16 o
   6   4   4        0.11        0.00      0.61 o
   7   4   4        2.55        9.28      1.38 o
   8   4   4       84.58       85.32      6.03 o
   9   4   4       24.81       19.34      2.82 o
  10   4   4        2.46        0.00      2.40 o
 -10   5   4       13.37        7.26      2.18 o
  -9   5   4       17.47        8.17      2.85 o
  -8   5   4      114.05      105.39      5.78 o
  -7   5   4        5.34        7.19      1.43 o
  -6   5   4       37.62       42.56      3.16 o
  -5   5   4       89.45       95.37      4.25 o
  -4   5   4      116.09      123.98      3.60 o
  -3   5   4       52.24       54.62      3.86 o
  -2   5   4     1299.65     1346.10     14.80 o
  -1   5   4      269.95      275.66      4.80 o
   0   5   4       55.75       67.40      2.16 o
   1   5   4      446.05      445.89      7.07 o
   2   5   4      153.64      122.06      3.29 o
   3   5   4      352.58      345.76      6.29 o
   4   5   4        4.62        5.04      0.95 o
   5   5   4      122.38      138.89      5.09 o
   6   5   4       10.44        7.51      1.32 o
   7   5   4        0.66        1.33      1.01 o
   8   5   4        0.82        0.00      0.84 o
   9   5   4       12.40       10.38      1.80 o
  10   5   4        0.33        3.98      2.68 o
 -10   6   4        3.83        0.00      1.89 o
  -9   6   4        7.71        8.94      1.79 o
  -8   6   4      116.14       98.19      6.76 o
  -7   6   4        3.20        1.22      0.91 o
  -6   6   4      139.57      143.51      6.91 o
  -5   6   4     1438.30     1467.75     21.52 o
  -4   6   4      398.94      388.15      7.92 o
  -3   6   4       71.93       58.67      2.42 o
  -2   6   4       23.67       29.96      1.68 o
  -1   6   4      716.52      690.96      8.79 o
   0   6   4        1.59        5.62      0.71 o
   1   6   4      293.68      323.12      6.08 o
   2   6   4       44.11       31.31      1.88 o
   3   6   4        4.47        3.72      0.97 o
   4   6   4      246.44      263.83      7.29 o
   5   6   4       59.15       49.93      3.61 o
   6   6   4       19.12       20.97      2.31 o
   7   6   4       11.70        7.66      1.43 o
   8   6   4       80.01       53.80      4.07 o
   9   6   4        9.13       16.34      2.26 o
  -9   7   4       50.14       51.39      5.29 o
  -8   7   4        3.49        4.77      1.15 o
  -7   7   4       15.91       11.35      2.96 o
  -6   7   4      292.11      277.36      9.34 o
  -5   7   4       59.86       54.82      4.41 o
  -4   7   4        0.17        2.28      1.23 o
  -3   7   4      340.49      376.82      8.08 o
  -2   7   4        7.27        3.86      0.65 o
  -1   7   4      693.68      674.71     11.26 o
   0   7   4       32.72       26.47      1.65 o
   1   7   4      220.81      216.40      4.42 o
   2   7   4       12.01       16.36      1.47 o
   3   7   4       25.02       14.17      1.76 o
   4   7   4      175.91      176.37      6.06 o
   5   7   4       69.82       65.91      5.10 o
   6   7   4      277.28      228.65     10.33 o
   7   7   4       45.01       57.84      4.86 o
   8   7   4        6.81        6.04      1.36 o
   9   7   4        4.41        2.56      1.55 o
  -9   8   4        0.60        5.73      1.87 o
  -8   8   4        0.32        0.00      1.17 o
  -7   8   4        0.56        4.21      1.08 o
  -6   8   4        6.22        0.00      1.03 o
  -5   8   4       16.69        8.43      1.76 o
  -4   8   4       93.21       76.20      5.02 o
  -3   8   4      434.65      408.28      8.86 o
  -2   8   4       66.41       49.25      2.87 o
  -1   8   4       42.11       40.57      2.76 o
   0   8   4       25.09       21.19      1.86 o
   1   8   4        3.40        2.47      0.65 o
   2   8   4       33.38       26.16      2.82 o
   3   8   4       17.40       16.74      2.05 o
   4   8   4       85.59       77.18      4.49 o
   5   8   4       36.99       46.07      3.82 o
   6   8   4        9.04        6.00      1.36 o
   7   8   4        0.05        0.43      0.86 o
   8   8   4        3.23        5.00      1.17 o
   9   8   4        2.15        5.03      1.86 o
  -8   9   4       25.49       40.06      7.14 o
  -7   9   4        2.75        1.67      1.52 o
  -6   9   4       23.63       26.33      3.20 o
  -5   9   4        5.09        6.35      1.47 o
  -4   9   4        8.47        3.87      1.26 o
  -3   9   4      233.14      267.04      8.78 o
  -2   9   4        5.52        5.75      1.22 o
  -1   9   4       85.01       69.99      4.14 o
   0   9   4       97.38       98.08      3.82 o
   1   9   4      340.52      334.16      9.96 o
   2   9   4       72.57       70.85      5.18 o
   3   9   4       27.90       26.25      3.06 o
   4   9   4      129.16      148.31      6.81 o
   5   9   4        4.46        1.60      0.99 o
   6   9   4       13.78       12.33      1.70 o
   7   9   4       35.82       50.21      4.33 o
   8   9   4        2.48        4.11      1.53 o
  -7  10   4       23.51       28.62      6.08 o
  -6  10   4        5.77        5.37      1.43 o
  -5  10   4      276.84      308.81     10.62 o
  -4  10   4        0.43        1.28      1.09 o
  -3  10   4       15.99       20.69      2.62 o
  -2  10   4       77.44      104.47      4.37 o
  -1  10   4      215.10      247.52      6.91 o
   0  10   4       62.32       75.72      3.72 o
   1  10   4      113.71      141.24      6.33 o
   2  10   4       38.99       27.98      3.13 o
   3  10   4       34.74       37.29      3.99 o
   4  10   4       52.15       53.35      5.68 o
   5  10   4        0.21        0.20      0.94 o
   6  10   4       15.61       14.11      2.29 o
   7  10   4       16.38        9.67      3.06 o
  -6  11   4        0.05        5.83      3.01 o
  -5  11   4       52.96       45.45      4.38 o
  -4  11   4        2.38        0.70      1.03 o
  -3  11   4        0.26        1.24      0.94 o
  -2  11   4       49.85       38.92      3.63 o
  -1  11   4        7.06        4.19      1.16 o
   0  11   4        6.22        2.42      1.28 o
   1  11   4        2.11        3.61      1.17 o
   2  11   4       49.42       58.90      5.01 o
   3  11   4      102.96      112.26      6.53 o
   4  11   4        3.48        8.68      1.57 o
   5  11   4       27.87       19.49      2.61 o
   6  11   4        1.17        4.67      1.75 o
  -5  12   4        3.29        4.63      3.10 o
  -4  12   4        0.01        0.40      1.13 o
  -3  12   4        3.51        3.19      1.12 o
  -2  12   4        0.23        2.52      1.17 o
  -1  12   4        1.36        5.41      1.37 o
   0  12   4        8.94       13.03      2.20 o
   1  12   4        4.93        6.72      1.33 o
   2  12   4       30.61       26.35      5.23 o
   3  12   4        9.01        8.08      1.86 o
   4  12   4        3.54        0.79      1.45 o
   5  12   4        6.64        8.26      3.20 o
  -3  13   4        5.53        4.34      1.52 o
  -2  13   4        6.46        8.42      2.69 o
  -1  13   4        1.27        0.00      1.94 o
   0  13   4       37.98       48.94      9.48 o
   1  13   4       17.42       12.89      2.90 o
   2  13   4       42.84       59.57      5.81 o
   3  13   4       17.72       13.82      3.08 o
 -10   1   5        1.60        0.00      1.41 o
  -9   1   5        4.30        4.42      2.96 o
  -8   1   5       56.56       73.04      5.84 o
  -7   1   5        2.93        2.82      0.85 o
  -6   1   5        0.35        1.40      0.53 o
  -5   1   5      613.52      630.60      9.39 o
  -4   1   5        0.54        1.39      0.42 o
  -3   1   5      336.74      324.52      5.02 o
  -2   1   5     2433.46     2419.59     23.84 o
  -1   1   5      125.91       96.92      2.62 o
   0   1   5       59.16       62.24      2.03 o
   1   1   5     1395.22     1365.24     18.94 o
   2   1   5     1929.00     1836.74     21.66 o
   3   1   5       71.70       91.15      2.94 o
   4   1   5        0.66        1.20      0.47 o
   5   1   5       18.10       21.16      1.58 o
   6   1   5        0.78        0.00      0.62 o
   7   1   5      399.41      394.94     11.45 o
   8   1   5       34.17       37.79      5.71 o
   9   1   5        5.76        4.73      3.63 o
  10   1   5        0.25        1.24      1.51 o
 -10   2   5       52.28       66.94     11.06 o
  -9   2   5      169.00      157.48     20.82 o
  -8   2   5        8.76        9.13      1.38 o
  -7   2   5        6.82        6.15      1.04 o
  -6   2   5      168.38      164.46      5.10 o
  -5   2   5      286.81      252.30      7.36 o
  -4   2   5      208.53      240.69      6.44 o
  -3   2   5     3354.70     3400.74     30.76 o
  -2   2   5      898.60      895.92     10.12 o
  -1   2   5      280.47      216.36      5.51 o
   0   2   5     4234.88     4129.82     49.37 o
   1   2   5      272.71      253.72      5.16 o
   2   2   5      643.47      683.75      8.90 o
   3   2   5     2041.46     2027.49     31.57 o
   4   2   5      187.36      165.47      3.92 o
   5   2   5      208.65      241.04      5.72 o
   6   2   5       24.95       36.14      2.78 o
   7   2   5        2.87        5.24      1.31 o
   8   2   5       17.58       11.74      1.93 o
   9   2   5       48.29       45.71      6.56 o
  10   2   5        2.38        2.66      1.79 o
 -10   3   5        1.51        7.22      2.47 o
  -9   3   5        7.08        2.90      1.27 o
  -8   3   5       41.92       51.37      3.71 o
  -7   3   5       55.34       50.73      3.45 o
  -6   3   5      189.33      183.22      5.58 o
  -5   3   5      300.52      294.37      5.61 o
  -4   3   5        8.83        3.09      0.56 o
  -3   3   5       77.94       77.59      2.53 o
  -2   3   5      357.44      333.77      5.16 o
  -1   3   5       86.69       83.69      2.86 o
   0   3   5       11.77        5.91      0.85 o
   1   3   5      466.92      507.51      7.19 o
   2   3   5        2.88        7.83      0.88 o
   3   3   5      215.28      253.87      4.91 o
   4   3   5       38.93       33.91      1.87 o
   5   3   5      188.05      197.94      5.90 o
   6   3   5       82.92       73.90      3.93 o
   7   3   5      583.23      582.27     12.13 o
   8   3   5       19.32       17.00      3.82 o
   9   3   5        4.83        9.88      2.18 o
  10   3   5        0.27        0.00      2.32 o
 -10   4   5       34.17       20.42      4.70 o
  -9   4   5       35.62       32.65      3.33 o
  -8   4   5       14.65       16.13      2.31 o
  -7   4   5       12.35       10.16      3.00 o
  -6   4   5        0.21        1.18      0.79 o
  -5   4   5       59.53       60.19      2.70 o
  -4   4   5      379.65      378.66      8.19 o
  -3   4   5       21.95       18.26      1.33 o
  -2   4   5        4.40        8.67      0.80 o
  -1   4   5       60.07       82.47      2.59 o
   0   4   5        0.57        0.61      0.42 o
   1   4   5      327.32      281.01      5.11 o
   2   4   5      212.88      235.43      4.73 o
   3   4   5        0.02        0.61      0.44 o
   4   4   5      344.31      335.74      8.84 o
   5   4   5       20.12       21.66      2.19 o
   6   4   5       32.19       15.50      2.91 o
   7   4   5       17.19       13.17      1.70 o
   8   4   5       21.93       17.10      2.49 o
   9   4   5       17.84       15.05      2.45 o
 -10   5   5        0.36        0.00      4.97 o
  -9   5   5        8.95        6.65      2.03 o
  -8   5   5       41.23       34.31      3.48 o
  -7   5   5      246.00      258.67      8.71 o
  -6   5   5       33.49       32.53      3.26 o
  -5   5   5        6.09        5.07      1.03 o
  -4   5   5       10.91        6.96      1.00 o
  -3   5   5      101.36      124.62      3.11 o
  -2   5   5     1375.49     1404.94     17.13 o
  -1   5   5      369.15      328.97      5.17 o
   0   5   5      300.94      282.75      4.93 o
   1   5   5     1311.41     1234.33     14.68 o
   2   5   5      568.26      507.25      7.98 o
   3   5   5      164.14      168.79      4.10 o
   4   5   5       28.03       23.68      2.63 o
   5   5   5       72.05       59.60      3.78 o
   6   5   5      169.20      193.66      6.55 o
   7   5   5        0.14        0.89      0.81 o
   8   5   5       32.75       38.32      3.41 o
   9   5   5       12.30       19.06      3.32 o
  10   5   5       22.33       20.15      5.95 o
  -9   6   5       45.71       42.35      5.92 o
  -8   6   5        8.46       10.64      1.54 o
  -7   6   5       82.63       99.41      5.93 o
  -6   6   5       20.96       16.33      2.37 o
  -5   6   5       68.36       66.14      4.62 o
  -4   6   5        0.16        0.03      0.71 o
  -3   6   5      346.39      332.59      6.81 o
  -2   6   5      351.96      308.08      9.57 o
  -1   6   5      698.41      776.20     11.24 o
   0   6   5       58.20       44.78      2.36 o
   1   6   5      400.31      418.70      6.92 o
   2   6   5       36.93       25.01      1.75 o
   3   6   5       81.13       73.64      3.80 o
   4   6   5       44.81       45.25      3.41 o
   5   6   5      126.31      150.15      5.66 o
   6   6   5      123.86      132.62      5.64 o
   7   6   5       77.96       74.95      4.69 o
   8   6   5       20.24        7.14      1.26 o
   9   6   5       31.93       38.11      5.38 o
  -9   7   5       21.64       13.43      3.04 o
  -8   7   5        0.45        0.38      1.65 o
  -7   7   5        2.91        3.78      1.12 o
  -6   7   5        1.42        0.04      0.89 o
  -5   7   5       11.96        6.48      1.55 o
  -4   7   5      346.83      360.32      9.89 o
  -3   7   5       10.46        6.86      1.13 o
  -2   7   5        0.50        1.27      0.57 o
  -1   7   5       81.01       86.20      3.30 o
   0   7   5        3.28        2.45      0.63 o
   1   7   5       18.26       18.50      1.53 o
   2   7   5       13.11       11.14      1.31 o
   3   7   5      281.33      243.61      8.17 o
   4   7   5      247.86      259.65      7.64 o
   5   7   5        0.03        1.03      0.74 o
   6   7   5        3.15        6.06      1.27 o
   7   7   5        4.92        4.88      1.68 o
   8   7   5       56.89       47.85      4.29 o
   9   7   5        3.88        3.06      1.50 o
  -8   8   5        0.97        2.01      1.24 o
  -7   8   5       13.06       18.82      2.67 o
  -6   8   5       73.51       79.26      6.21 o
  -5   8   5      246.14      232.02      9.41 o
  -4   8   5      555.94      633.21     14.72 o
  -3   8   5       67.22       64.39      3.70 o
  -2   8   5      104.13       93.12      3.61 o
  -1   8   5        0.07        1.42      0.63 o
   0   8   5       10.19        8.90      1.13 o
   1   8   5        3.95        6.52      1.00 o
   2   8   5        4.18        1.75      1.03 o
   3   8   5      164.06      147.57      6.54 o
   4   8   5      239.75      246.34      8.86 o
   5   8   5      170.17      157.10      7.00 o
   6   8   5       13.11       11.22      2.29 o
   7   8   5        0.48        1.70      1.04 o
   8   8   5        5.41        2.17      1.40 o
  -8   9   5        3.86        4.80      2.69 o
  -7   9   5       10.29        6.59      1.49 o
  -6   9   5        1.57        0.00      1.56 o
  -5   9   5       71.43       71.16      5.29 o
  -4   9   5      640.88      650.05     15.44 o
  -3   9   5        5.10        0.00      1.28 o
  -2   9   5        1.01        2.92      0.79 o
  -1   9   5      110.46      100.53      3.68 o
   0   9   5       17.79       13.90      1.67 o
   1   9   5       98.72       93.57      4.76 o
   2   9   5        8.74        8.49      1.71 o
   3   9   5      223.02      233.72      8.71 o
   4   9   5      452.26      461.83     13.10 o
   5   9   5       28.29       29.25      3.38 o
   6   9   5        0.08        1.17      0.94 o
   7   9   5        0.71        4.18      1.45 o
   8   9   5       10.36        3.94      5.97 o
  -7  10   5        1.44        0.07      2.00 o
  -6  10   5       19.15       24.18      3.53 o
  -5  10   5      123.26      139.74      6.97 o
  -4  10   5        1.27        0.77      1.01 o
  -3  10   5       78.79       92.49      5.75 o
  -2  10   5       11.60        6.29      1.10 o
  -1  10   5       68.76       66.90      3.84 o
   0  10   5        0.44        0.00      0.71 o
   1  10   5       67.14       58.53      4.72 o
   2  10   5       81.02       77.38      5.59 o
   3  10   5        3.61        6.26      2.27 o
   4  10   5       93.83      100.20      6.43 o
   5  10   5        0.25        0.00      0.90 o
   6  10   5        1.20        0.00      1.54 o
   7  10   5        5.84        4.06      2.74 o
  -6  11   5        0.01        0.19      3.24 o
  -5  11   5       21.48       18.37      2.68 o
  -4  11   5       10.63        8.97      2.54 o
  -3  11   5       53.67       67.78      5.13 o
  -2  11   5       79.88      101.04      5.74 o
  -1  11   5       59.70       76.86      4.67 o
   0  11   5      110.13      107.58      6.80 o
   1  11   5      103.38      103.42      6.38 o
   2  11   5       51.39       51.51      4.77 o
   3  11   5       13.36       11.41      3.12 o
   4  11   5        6.11        4.59      2.27 o
   5  11   5        0.00        0.00      1.61 o
   6  11   5        6.74        5.47      2.60 o
  -5  12   5        8.37        1.74      2.49 o
  -4  12   5       18.53       20.47      2.91 o
  -3  12   5       11.23        6.35      1.93 o
  -2  12   5       30.85       18.43      2.21 o
  -1  12   5       51.00       59.40      5.28 o
   0  12   5        1.33        1.38      1.59 o
   1  12   5       15.76       12.89      3.19 o
   2  12   5        1.97        2.53      1.18 o
   3  12   5        2.82        2.71      1.27 o
   4  12   5        8.53        4.28      2.55 o
   5  12   5        1.63        2.27      4.23 o
  -3  13   5       26.93       22.59      3.47 o
  -2  13   5        0.96        1.61      1.98 o
   0  13   5        2.99        6.16      2.07 o
   1  13   5        4.51        4.95      2.09 o
   2  13   5        3.27        1.71      3.33 o
   3  13   5       12.32       14.07      3.16 o
 -10   0   6      121.85      116.34     12.23 o
  -9   0   6       14.76       13.67      4.79 o
  -8   0   6        2.14        0.18      1.69 o
  -7   0   6      135.13      140.42      5.47 o
  -6   0   6      105.34       97.08      4.31 o
  -5   0   6      137.46      135.26      4.93 o
  -4   0   6       77.78       67.74      3.78 o
  -3   0   6       92.97      110.52      3.99 o
  -2   0   6      143.33      211.88      5.48 o
  -1   0   6      547.57      600.19     10.26 o
   0   0   6     1182.90     1020.77     15.01 o
   1   0   6     3606.12     3755.25     50.20 o
   2   0   6     3983.85     4080.18     54.59 o
   3   0   6        6.09        5.57      1.20 o
   4   0   6       25.70       30.74      2.73 o
   5   0   6       12.47       10.44      1.41 o
   6   0   6       10.91       20.13      4.14 o
   7   0   6      244.58      287.09     19.37 o
   8   0   6      278.05      330.22     22.26 o
   9   0   6       65.77       79.98     11.87 o
  10   0   6       11.43       18.14      5.53 o
 -10   1   6        0.00        6.45      2.96 o
  -9   1   6        1.81        0.00      1.94 o
  -8   1   6      884.73      920.14     16.26 o
  -7   1   6       28.70       36.37      3.18 o
  -6   1   6       98.84      107.50      3.38 o
  -5   1   6      113.61      100.92      2.98 o
  -4   1   6      485.83      529.55      7.46 o
  -3   1   6      166.08      211.82      4.06 o
  -2   1   6      120.80      111.85      2.68 o
  -1   1   6     3302.44     3147.54     27.01 o
   0   1   6      905.05      877.25     10.45 o
   1   1   6     3730.74     3936.14     34.79 o
   2   1   6      344.81      306.72      5.08 o
   3   1   6       35.90       35.37      2.22 o
   4   1   6      197.24      168.80      3.87 o
   5   1   6       78.77       69.35      2.80 o
   6   1   6       78.59       78.62      4.15 o
   7   1   6      851.36      982.67     20.55 o
   8   1   6       99.03       99.01     10.87 o
   9   1   6       53.28       40.64     12.19 o
  10   1   6        7.89        6.66      2.82 o
 -10   2   6        2.82        1.90      2.22 o
  -9   2   6       10.56       11.69      4.02 o
  -8   2   6        2.62        1.51      0.91 o
  -7   2   6      238.76      267.36      7.45 o
  -6   2   6        6.35        3.14      0.63 o
  -5   2   6       62.64       72.80      2.83 o
  -4   2   6      145.09      167.93      3.77 o
  -3   2   6      793.96      837.34      9.84 o
  -2   2   6      105.11      126.75      2.80 o
  -1   2   6       56.35       58.06      2.21 o
   0   2   6        6.16        9.55      0.71 o
   1   2   6      576.68      670.32      9.00 o
   2   2   6      119.74      128.85      3.30 o
   3   2   6        0.00        2.06      0.49 o
   4   2   6     1339.20     1405.62     20.54 o
   5   2   6       25.47       28.03      2.18 o
   6   2   6        1.56        0.66      0.68 o
   7   2   6        8.73        5.40      1.60 o
   8   2   6        3.59        3.28      1.43 o
   9   2   6       51.71       57.87      7.39 o
  10   2   6       40.02       52.84     10.75 o
 -10   3   6        1.25        3.45      2.25 o
  -9   3   6       20.41       16.46      2.20 o
  -8   3   6        0.33        1.88      0.81 o
  -7   3   6      131.67      136.09      5.83 o
  -6   3   6      134.96      149.50      5.24 o
  -5   3   6      411.15      464.71      8.33 o
  -4   3   6      246.01      232.79      6.85 o
  -3   3   6      372.09      373.53      5.79 o
  -2   3   6       49.88       71.97      2.54 o
  -1   3   6       62.24       38.14      1.99 o
   0   3   6      266.61      207.37      4.30 o
   1   3   6      335.08      364.83      5.69 o
   2   3   6      112.22      107.53      3.07 o
   3   3   6       33.41       43.34      2.06 o
   4   3   6       68.61       56.42      3.09 o
   5   3   6      116.58      157.97      5.30 o
   6   3   6       50.02       53.88      3.55 o
   7   3   6        9.60       12.13      2.02 o
   8   3   6        2.13        1.98      1.13 o
   9   3   6       12.42        7.49      2.45 o
 -10   4   6        0.40        5.11      3.06 o
  -9   4   6        4.37        4.77      1.29 o
  -8   4   6       67.01       60.56      4.68 o
  -7   4   6       40.60       41.34      3.75 o
  -6   4   6        2.38        2.44      0.94 o
  -5   4   6       53.93       64.35      4.38 o
  -4   4   6      417.76      436.37      7.49 o
  -3   4   6       51.64       44.81      2.34 o
  -2   4   6      427.44      415.75      6.97 o
  -1   4   6      187.10      183.06      4.52 o
   0   4   6      322.47      354.17      6.11 o
   1   4   6      540.63      521.03      6.94 o
   2   4   6        3.05        5.35      0.75 o
   3   4   6       11.82        7.19      0.97 o
   4   4   6      873.73      954.23     16.16 o
   5   4   6        0.13        2.07      0.75 o
   6   4   6      124.98      157.87      5.69 o
   7   4   6        1.73        2.22      0.78 o
   8   4   6        0.00        1.98      0.97 o
   9   4   6       15.45       17.61      3.13 o
  -9   5   6        3.62        1.01      1.20 o
  -8   5   6       64.01       48.09      5.47 o
  -7   5   6        1.10        1.50      0.89 o
  -6   5   6       10.75       12.96      3.93 o
  -5   5   6        4.62        2.97      0.92 o
  -4   5   6        2.12        3.53      0.75 o
  -3   5   6       42.41       41.73      2.53 o
  -2   5   6      358.90      374.79      6.73 o
  -1   5   6       40.78       31.05      1.99 o
   0   5   6      356.84      353.48      6.83 o
   1   5   6       73.25       74.20      2.64 o
   2   5   6      305.72      286.44      6.33 o
   3   5   6      309.05      289.42      6.49 o
   4   5   6       13.41       14.38      1.93 o
   5   5   6       65.56       65.59      5.14 o
   6   5   6        5.62        7.04      1.31 o
   7   5   6       29.33       29.64      3.01 o
   8   5   6       39.24       36.73      3.57 o
   9   5   6        0.21        1.85      1.19 o
  -9   6   6       16.33       15.28      2.78 o
  -8   6   6       10.47        7.09      2.74 o
  -7   6   6       49.59       48.45      4.79 o
  -6   6   6        5.36        5.43      1.28 o
  -5   6   6       35.40       29.11      3.21 o
  -4   6   6        0.03        1.94      0.65 o
  -3   6   6      103.42      131.88      3.91 o
  -2   6   6      106.65      107.37      3.45 o
  -1   6   6      164.92      170.95      4.40 o
   0   6   6      164.52      149.79      4.01 o
   1   6   6      175.34      145.29      4.22 o
   2   6   6       21.00       24.73      1.72 o
   3   6   6        8.36        7.35      1.55 o
   4   6   6      569.42      562.14     13.37 o
   5   6   6      217.31      209.91      7.79 o
   6   6   6        0.29        0.71      0.75 o
   7   6   6       15.43        3.48      1.01 o
   8   6   6        0.14        0.00      0.99 o
   9   6   6        8.75        5.50      1.87 o
  -9   7   6        2.11        5.81      2.50 o
  -8   7   6       10.98        5.72      1.51 o
  -7   7   6       12.81       11.18      1.86 o
  -6   7   6       81.38       78.28      5.39 o
  -5   7   6       14.95       15.66      2.18 o
  -4   7   6      308.09      315.71     15.04 o
  -3   7   6        0.03        1.01      0.72 o
  -2   7   6       63.71       36.64      3.45 o
  -1   7   6       81.71       92.95      3.26 o
   0   7   6      293.84      297.19      6.17 o
   1   7   6       52.58       51.47      2.50 o
   2   7   6      143.33      143.20      4.68 o
   3   7   6      827.02      869.66     17.75 o
   4   7   6       40.62       43.20      3.98 o
   5   7   6        1.25        3.13      1.08 o
   6   7   6       85.41       87.15      6.83 o
   7   7   6        3.51        5.53      1.43 o
   8   7   6        8.70        9.31      1.76 o
   9   7   6       21.36       10.30      6.94 o
  -8   8   6        3.28        0.00      1.77 o
  -7   8   6        3.29        4.65      1.60 o
  -6   8   6       16.21       22.79      2.94 o
  -5   8   6        3.81        4.83      1.93 o
  -4   8   6       26.68       34.57      3.40 o
  -3   8   6       25.30       25.21      2.31 o
  -2   8   6       13.02        4.85      1.32 o
  -1   8   6        0.62        1.34      0.60 o
   0   8   6        6.95        3.66      0.74 o
   1   8   6        2.29        2.64      0.68 o
   2   8   6       31.43       23.08      2.87 o
   3   8   6       91.74       96.98      5.74 o
   4   8   6      178.12      184.18      7.67 o
   5   8   6        8.12        1.71      1.45 o
   6   8   6       12.55       14.75      2.43 o
   7   8   6        0.10        0.00      1.63 o
   8   8   6        0.12        4.81      1.60 o
  -7   9   6        4.25        1.48      4.07 o
  -6   9   6        3.96        4.19      1.30 o
  -5   9   6       56.96       55.05      4.77 o
  -4   9   6       97.54      120.43      5.82 o
  -3   9   6        0.60        1.51      0.76 o
  -2   9   6       65.76       79.68      4.45 o
  -1   9   6      357.77      373.11      7.73 o
   0   9   6      226.21      233.63      5.81 o
   1   9   6       22.09       22.82      2.38 o
   2   9   6        2.62        3.77      1.76 o
   3   9   6      212.83      226.18      8.72 o
   4   9   6        1.21        0.82      0.95 o
   5   9   6       34.99       39.37      4.36 o
   6   9   6       12.40       18.67      3.28 o
   7   9   6       18.93       16.06      3.37 o
  -7  10   6        6.50        8.05      2.57 o
  -6  10   6       19.35       15.11      4.32 o
  -5  10   6        0.20        1.60      1.12 o
  -4  10   6        2.57        3.22      1.71 o
  -3  10   6        0.46        0.75      1.14 o
  -2  10   6       59.53       55.07      3.95 o
  -1  10   6       36.55       34.43      2.87 o
   0  10   6       15.75       18.92      1.96 o
   1  10   6      170.48      173.08      7.36 o
   2  10   6       13.34       15.44      2.25 o
   3  10   6        1.19        1.10      1.00 o
   4  10   6       67.69       74.26      5.80 o
   5  10   6       36.62       29.21      6.45 o
   6  10   6       23.14       25.75      4.73 o
  -5  11   6       40.53       41.03      5.47 o
  -4  11   6        3.30        0.48      1.43 o
  -3  11   6        9.10        2.24      1.09 o
  -2  11   6        1.08        2.36      1.05 o
  -1  11   6        1.10        3.41      0.93 o
   0  11   6       82.49       88.34      5.86 o
   1  11   6        2.33        0.00      0.95 o
   2  11   6       26.62       20.79      2.90 o
   3  11   6       67.60       69.32      5.71 o
   4  11   6       35.71       40.92      4.37 o
   5  11   6       45.48       35.76     10.01 o
  -4  12   6        0.10        0.29      1.96 o
  -3  12   6       28.16       41.87      4.52 o
  -2  12   6       48.22       51.32      4.96 o
  -1  12   6        0.02        1.04      1.40 o
   0  12   6        8.25        7.55      2.01 o
   1  12   6       10.11        9.77      3.02 o
   2  12   6       33.27       33.26      4.22 o
   3  12   6       15.91        8.90      2.63 o
   4  12   6        0.00        1.23      2.27 o
  -2  13   6        0.19        0.00      3.89 o
  -1  13   6       42.76       46.54      9.90 o
   0  13   6       35.87       46.57      6.82 o
   1  13   6        7.53       13.21      4.51 o
  -9   1   7      108.28      130.47     12.69 o
  -8   1   7       75.85       93.58      4.88 o
  -7   1   7        0.10        0.68      0.62 o
  -6   1   7      227.13      240.41      5.23 o
  -5   1   7      216.55      244.58      5.08 o
  -4   1   7       92.37      110.51      3.10 o
  -3   1   7       85.59       73.51      2.43 o
  -2   1   7      125.67      125.11      2.99 o
  -1   1   7      946.62      876.48      9.90 o
   0   1   7      120.63      140.18      3.04 o
   1   1   7      214.52      162.67      3.39 o
   2   1   7      436.23      467.40      6.99 o
   3   1   7      193.98      175.01      3.72 o
   4   1   7       70.82       76.59      2.45 o
   5   1   7       28.94       19.90      1.67 o
   6   1   7      139.07      172.03      7.10 o
   7   1   7       82.95       85.82      5.36 o
   8   1   7      115.26      120.98      8.82 o
   9   1   7       34.88       53.11      7.28 o
 -10   2   7       27.49       37.24      7.68 o
  -8   2   7       67.04       64.14      5.47 o
  -7   2   7       19.37       11.81      2.05 o
  -6   2   7       26.00       28.76      2.47 o
  -5   2   7        4.51        4.00      0.75 o
  -4   2   7      249.52      243.20      5.34 o
  -3   2   7      390.00      395.65      6.90 o
  -2   2   7      402.94      325.30      5.12 o
  -1   2   7     2927.14     2801.77     26.97 o
   0   2   7      456.08      433.13      7.20 o
   1   2   7      370.82      335.43      5.57 o
   2   2   7       57.55       46.94      1.92 o
   3   2   7      238.40      210.15      4.47 o
   4   2   7      298.23      317.87      5.88 o
   5   2   7      128.20      127.99      4.26 o
   6   2   7      600.75      567.09     11.54 o
   7   2   7      160.27      194.47      8.04 o
   8   2   7        0.01        0.00      1.05 o
   9   2   7        2.15        2.23      1.51 o
 -10   3   7        2.85        1.59      2.43 o
  -9   3   7       22.21       20.46      4.14 o
  -8   3   7        2.89        5.08      1.14 o
  -7   3   7       31.38       16.35      2.07 o
  -6   3   7       11.60       14.44      1.60 o
  -5   3   7       40.70       34.13      2.62 o
  -4   3   7      239.39      240.26      5.39 o
  -3   3   7        6.45       10.10      1.18 o
  -2   3   7      112.33      105.60      3.27 o
  -1   3   7        0.26        0.48      0.46 o
   0   3   7       14.82       16.61      1.52 o
   1   3   7      115.88      117.57      3.28 o
   2   3   7       22.77       16.74      1.28 o
   3   3   7       21.63       29.97      1.81 o
   4   3   7      152.82      179.36      4.60 o
   5   3   7       25.71       28.83      2.61 o
   6   3   7       37.10       38.65      3.09 o
   7   3   7      265.41      273.42      9.96 o
   8   3   7       65.28       56.08      4.99 o
   9   3   7        3.85        6.83      2.26 o
  -9   4   7        5.19        3.11      1.19 o
  -8   4   7       65.08       75.23      5.15 o
  -7   4   7       25.62       19.46      2.26 o
  -6   4   7      101.62      111.90      6.88 o
  -5   4   7       14.66       13.78      1.51 o
  -4   4   7       35.35       34.43      5.09 o
  -3   4   7      284.71      271.97      5.79 o
  -2   4   7        0.12        0.10      0.44 o
  -1   4   7       38.35       29.78      1.99 o
   0   4   7      224.08      225.84      4.92 o
   1   4   7       77.50       56.79      2.46 o
   2   4   7      131.81      110.52      3.50 o
   3   4   7      513.15      500.05      8.62 o
   4   4   7      319.69      312.01     11.06 o
   5   4   7      233.52      201.01      9.37 o
   6   4   7        8.79        7.23      1.33 o
   7   4   7        2.26        0.43      1.02 o
   8   4   7        1.40        2.58      1.03 o
   9   4   7        5.32        5.64      1.96 o
  -9   5   7        0.39        2.70      1.04 o
  -8   5   7        4.48        2.17      1.10 o
  -7   5   7      230.54      246.90     10.03 o
  -6   5   7       52.28       43.07      3.87 o
  -5   5   7       12.76       16.48      1.83 o
  -4   5   7       60.73       58.66      2.95 o
  -3   5   7      255.81      262.81      5.83 o
  -2   5   7        4.19        3.04      0.70 o
  -1   5   7        3.76        2.86      0.66 o
   0   5   7      645.74      642.71      9.55 o
   1   5   7       70.42       76.43      2.85 o
   2   5   7       12.31        7.55      1.00 o
   3   5   7        0.12        0.61      0.67 o
   4   5   7      320.46      319.23      9.64 o
   5   5   7      112.85       84.95      5.68 o
   6   5   7       45.01       30.07      3.35 o
   7   5   7       72.68       73.90      4.59 o
   8   5   7      118.22      139.10      7.54 o
   9   5   7        7.01       13.55      2.56 o
  -9   6   7        1.25        0.00      2.36 o
  -8   6   7       48.14       40.41      5.00 o
  -7   6   7        0.83        0.97      0.96 o
  -6   6   7        1.04        3.32      1.76 o
  -5   6   7      100.44       79.58      5.14 o
  -4   6   7      127.67      100.56      4.22 o
  -3   6   7       38.19       33.36      2.70 o
  -2   6   7      101.65       94.03      3.42 o
  -1   6   7        8.31        6.36      1.01 o
   0   6   7      276.95      303.64      6.25 o
   1   6   7       70.31       66.44      2.82 o
   2   6   7      296.18      307.45      7.12 o
   3   6   7      119.24      135.08      5.91 o
   4   6   7        2.42        0.23      0.73 o
   5   6   7       18.41       19.65      2.69 o
   6   6   7        0.05        2.24      1.09 o
   7   6   7        2.93        5.37      1.52 o
   8   6   7        0.75        0.00      1.08 o
   9   6   7        1.12        5.04      2.41 o
  -8   7   7        0.88        2.15      1.17 o
  -7   7   7        0.91        0.00      1.07 o
  -6   7   7       13.46        7.79      2.70 o
  -5   7   7       65.69       80.57      5.28 o
  -4   7   7       42.53       36.21      2.93 o
  -3   7   7      219.17      234.70      7.76 o
  -2   7   7        9.56        7.32      0.96 o
  -1   7   7       97.88       96.38      3.55 o
   0   7   7       84.89       87.12      3.34 o
   1   7   7      128.20      119.60      3.79 o
   2   7   7       40.55       40.18      3.72 o
   3   7   7       65.41       62.23      4.73 o
   4   7   7       36.26       34.50      3.69 o
   5   7   7       55.97       54.13      4.67 o
   6   7   7       13.46       13.85      2.39 o
   7   7   7        1.13        0.00      1.28 o
   8   7   7        6.26        4.91      2.08 o
  -8   8   7        0.03        0.00      1.75 o
  -7   8   7        0.27        0.99      1.72 o
  -6   8   7        3.72        3.57      1.31 o
  -5   8   7      266.29      284.29      9.68 o
  -4   8   7      455.46      475.40     12.64 o
  -3   8   7       14.59       17.94      1.88 o
  -2   8   7      514.36      535.13      9.54 o
  -1   8   7       11.94        8.72      1.15 o
   0   8   7       64.57       73.20      3.28 o
   1   8   7        1.95        1.21      0.65 o
   2   8   7       80.37       83.59      5.84 o
   3   8   7      158.35      156.02      7.80 o
   4   8   7      748.96      722.70     17.01 o
   5   8   7       41.90       40.83      4.16 o
   6   8   7        0.39        1.30      1.62 o
   7   8   7       23.55       10.23      1.82 o
   8   8   7        8.52        8.36      4.93 o
  -7   9   7        7.97       11.31      4.83 o
  -6   9   7       14.07       10.52      2.06 o
  -5   9   7       34.31       27.74      5.48 o
  -4   9   7       42.61       40.42      3.91 o
  -3   9   7      334.34      339.71      8.72 o
  -2   9   7        0.33        1.12      0.71 o
  -1   9   7       59.91       66.26      3.40 o
   0   9   7       36.18       38.06      2.85 o
   1   9   7       17.20       22.46      2.88 o
   2   9   7       34.75       38.85      4.03 o
   3   9   7       79.59       81.82      5.92 o
   4   9   7       64.15       62.90      5.28 o
   5   9   7       32.60       30.44      3.96 o
   6   9   7        9.53        9.91      1.84 o
   7   9   7        4.67        6.10      2.72 o
  -6  10   7        3.25       12.93      5.25 o
  -5  10   7       27.24       19.75      3.18 o
  -4  10   7        0.28        0.00      1.30 o
  -3  10   7       27.65       23.01      3.44 o
  -2  10   7        0.10        0.70      0.74 o
  -1  10   7       10.12        7.85      1.21 o
   0  10   7       49.11       54.24      4.12 o
   1  10   7        0.31        0.00      0.95 o
   2  10   7        0.02        1.62      1.36 o
   3  10   7       14.97       10.52      1.90 o
   4  10   7       12.92        4.99      2.41 o
   5  10   7       31.28       35.94      4.52 o
   6  10   7        2.87        2.56      3.89 o
  -5  11   7        1.27        2.68      3.28 o
  -4  11   7       10.60       12.21      2.03 o
  -3  11   7        4.04        3.17      1.30 o
  -2  11   7        1.57        2.13      0.99 o
  -1  11   7        8.93        6.81      1.09 o
   0  11   7       80.81       84.99      6.15 o
   1  11   7       25.96       25.09      4.63 o
   2  11   7       14.95       13.52      2.28 o
   3  11   7       30.03       20.33      2.96 o
   4  11   7        8.93       14.25      3.57 o
   5  11   7        3.62        5.45      2.50 o
  -3  12   7        9.55       12.14      2.07 o
  -2  12   7        0.13        0.59      1.59 o
  -1  12   7        0.22        2.61      3.98 o
   0  12   7       57.39       55.94      7.73 o
   1  12   7        1.36        1.64      1.86 o
   2  12   7        3.65        2.72      1.80 o
   3  12   7        0.59        0.00      2.62 o
  -8   0   8      482.77      535.52     20.89 o
  -7   0   8      188.95      222.15      8.71 o
  -6   0   8       48.42       62.92      4.84 o
  -5   0   8       24.92       32.25      3.45 o
  -4   0   8      329.48      407.39      9.65 o
  -3   0   8       60.68       63.42      3.42 o
  -2   0   8      550.04      494.91     10.07 o
  -1   0   8        2.08       13.87      1.84 o
   0   0   8     6309.12     6433.52     86.35 o
   1   0   8      996.55     1025.77     16.28 o
   2   0   8      125.92      141.06      4.80 o
   3   0   8        0.08        1.86      0.66 o
   4   0   8      180.26      234.01      6.74 o
   5   0   8        1.15        0.48      0.83 o
   6   0   8      212.64      224.19      9.50 o
   7   0   8      304.03      328.68     21.14 o
   8   0   8      186.28      228.65     18.40 o
   9   0   8      130.72      160.23     15.86 o
  -8   1   8        5.69        6.25      2.11 o
  -7   1   8      144.05      151.72      4.97 o
  -6   1   8        7.48        8.83      1.01 o
  -5   1   8       44.13       34.77      2.34 o
  -4   1   8        2.19        1.42      0.66 o
  -3   1   8      127.90      127.99      3.72 o
  -2   1   8       89.98       69.87      2.78 o
  -1   1   8      207.34      200.24      4.55 o
   0   1   8      206.26      199.20      4.47 o
   1   1   8        5.06       12.18      1.10 o
   2   1   8       40.96       31.22      1.75 o
   3   1   8       19.19       17.79      1.39 o
   4   1   8       38.59       39.80      2.05 o
   5   1   8        2.70        1.40      0.59 o
   6   1   8       10.36        8.60      1.54 o
   7   1   8      240.15      268.82     11.17 o
   8   1   8        0.47        0.08      1.97 o
   9   1   8       10.41        9.71      2.48 o
  -9   2   8       32.48       27.63      4.79 o
  -8   2   8       14.96       12.84      1.74 o
  -7   2   8        0.88        1.63      0.69 o
  -6   2   8        5.82        4.11      0.75 o
  -5   2   8        2.02        1.77      0.63 o
  -4   2   8        0.15        0.77      0.51 o
  -3   2   8        6.93        7.69      0.99 o
  -2   2   8        8.68        8.85      1.13 o
  -1   2   8      234.85      237.80      5.12 o
   0   2   8       26.68       36.33      2.13 o
   1   2   8        0.41        1.09      0.45 o
   2   2   8        4.24        6.94      0.92 o
   3   2   8       62.95       61.18      2.33 o
   4   2   8        1.13        1.75      0.55 o
   5   2   8        1.19        0.00      0.66 o
   6   2   8       15.52       15.75      1.89 o
   7   2   8       29.01       35.51      3.84 o
   8   2   8        0.48        0.00      1.27 o
   9   2   8       19.27        9.91      2.65 o
  -9   3   8        2.79        1.96      1.08 o
  -8   3   8       17.54       19.55      2.43 o
  -7   3   8       25.50       17.76      2.92 o
  -6   3   8       12.71        7.35      1.22 o
  -5   3   8       59.39       58.38      3.00 o
  -4   3   8      395.88      443.13      8.06 o
  -3   3   8        5.90        6.09      1.17 o
  -2   3   8      103.11      114.81      3.57 o
  -1   3   8        0.01        1.10      0.52 o
   0   3   8      844.77      786.10     10.76 o
   1   3   8      564.16      518.56      8.16 o
   2   3   8       58.93       48.10      2.38 o
   3   3   8      430.12      458.99      7.53 o
   4   3   8      240.78      226.66      5.98 o
   5   3   8       11.45        8.29      1.28 o
   6   3   8       14.27        5.46      1.10 o
   7   3   8        0.05        1.80      0.93 o
   8   3   8        1.10        0.00      1.84 o
   9   3   8       12.13       13.02      2.63 o
  -9   4   8        0.48        0.81      1.45 o
  -8   4   8       10.99        9.28      1.74 o
  -7   4   8        2.14        3.66      1.01 o
  -6   4   8       16.25        8.73      1.22 o
  -5   4   8        4.90        1.13      0.65 o
  -4   4   8       27.06       30.14      2.22 o
  -3   4   8       45.41       42.90      2.56 o
  -2   4   8      164.56      168.04      4.53 o
  -1   4   8      495.51      518.27      8.54 o
   0   4   8      502.77      521.21      8.44 o
   1   4   8       21.39       23.91      1.77 o
   2   4   8      194.24      209.17      4.82 o
   3   4   8       16.49       18.88      1.77 o
   4   4   8       43.74       52.42      3.98 o
   5   4   8       14.94       12.29      2.01 o
   6   4   8      133.48      135.78      6.11 o
   7   4   8       19.63       24.71      3.28 o
   8   4   8       16.07       21.61      3.40 o
   9   4   8        0.00        0.00      2.99 o
  -9   5   8        0.01        1.08      1.67 o
  -8   5   8        4.99        2.16      1.13 o
  -7   5   8       17.26        7.78      1.37 o
  -6   5   8       30.10       31.65      3.33 o
  -5   5   8       80.56       90.45      4.23 o
  -4   5   8       33.10       24.67      2.04 o
  -3   5   8        8.16        4.08      0.87 o
  -2   5   8       63.92       63.60      3.06 o
  -1   5   8       33.61       29.47      2.20 o
   0   5   8      155.29      159.29      4.38 o
   1   5   8       27.19       19.21      1.68 o
   2   5   8        0.27        1.41      0.53 o
   3   5   8      208.18      203.20      6.37 o
   4   5   8       76.50       72.85      4.79 o
   5   5   8       51.15       47.23      4.05 o
   6   5   8        3.61        0.85      1.23 o
   7   5   8        2.09        0.79      1.08 o
   8   5   8       10.95       13.98      5.20 o
   9   5   8        3.98        2.71      2.50 o
  -8   6   8        8.70        9.36      2.16 o
  -7   6   8        2.81        5.71      1.22 o
  -6   6   8        3.79        4.43      1.26 o
  -5   6   8      225.85      247.12      7.20 o
  -4   6   8       31.72       32.76      2.80 o
  -3   6   8      141.35      129.75      4.46 o
  -2   6   8       29.27       23.40      2.06 o
  -1   6   8      106.65       97.53      3.59 o
   0   6   8       20.81       27.10      2.52 o
   1   6   8        3.69        1.39      0.61 o
   2   6   8      215.08      198.43      5.75 o
   3   6   8       66.74       78.38      5.10 o
   4   6   8        0.07        0.37      0.80 o
   5   6   8       28.13       41.27      3.88 o
   6   6   8       13.35       11.35      1.79 o
   7   6   8        2.02        0.00      0.95 o
   8   6   8       26.37       19.40      5.58 o
  -8   7   8        5.79        1.80      4.02 o
  -7   7   8        8.25        4.95      1.28 o
  -6   7   8        4.56        0.65      1.25 o
  -5   7   8       72.54       74.12      5.31 o
  -4   7   8       48.11       41.57      3.24 o
  -3   7   8       25.95       27.07      2.33 o
  -2   7   8        5.35        3.98      0.77 o
  -1   7   8      179.96      177.29      5.36 o
   0   7   8      134.00      137.02      4.27 o
   1   7   8       23.40       25.81      2.50 o
   2   7   8       85.43       74.74      6.37 o
   3   7   8      518.45      533.88     16.59 o
   4   7   8       67.34       68.25      5.13 o
   5   7   8        3.08        5.97      1.36 o
   6   7   8       30.33       23.14      3.01 o
   7   7   8       22.04       23.74      3.16 o
   8   7   8        4.11        3.19      1.74 o
  -7   8   8        0.67        0.00      1.72 o
  -6   8   8        3.29        4.80      1.90 o
  -5   8   8        0.32        1.76      1.40 o
  -4   8   8        5.44        3.13      0.88 o
  -3   8   8      273.93      273.08      7.64 o
  -2   8   8       28.94       20.40      1.81 o
  -1   8   8       22.56       18.10      1.80 o
   0   8   8       58.26       50.94      3.00 o
   1   8   8       68.75       71.09      3.53 o
   2   8   8       32.41       29.81      3.51 o
   3   8   8       43.11       30.85      5.30 o
   4   8   8        4.83        7.17      1.67 o
   5   8   8       79.72       83.80      7.67 o
   6   8   8        9.65        8.91      1.81 o
   7   8   8        1.98        3.01      1.65 o
  -6   9   8        3.04        6.82      1.91 o
  -5   9   8        1.22        0.00      1.06 o
  -4   9   8        3.06        1.12      1.00 o
  -3   9   8       97.11      126.05      5.03 o
  -2   9   8       16.95       15.07      1.63 o
  -1   9   8       24.21       24.80      2.10 o
   0   9   8      116.06      113.14      4.56 o
   1   9   8      200.95      203.03      8.17 o
   2   9   8       68.59       76.97      5.74 o
   3   9   8        0.27        1.08      1.04 o
   4   9   8       26.89       24.71      3.09 o
   5   9   8        3.51        4.57      1.27 o
   6   9   8       14.54       16.91      4.70 o
  -5  10   8       77.80       78.90     10.68 o
  -4  10   8        4.18        1.02      1.05 o
  -3  10   8       19.19        9.68      1.41 o
  -2  10   8       18.61       24.19      2.36 o
  -1  10   8      126.28      144.57      5.11 o
   0  10   8       46.39       53.65      4.83 o
   1  10   8        3.20        5.21      1.45 o
   2  10   8       96.12      106.89      6.69 o
   3  10   8       66.21       77.35      6.07 o
   4  10   8        4.34        3.07      1.67 o
   5  10   8        5.77        7.62      3.50 o
  -4  11   8       26.80       24.70      4.89 o
  -3  11   8        0.39        1.01      1.28 o
  -2  11   8       21.21       16.16      1.86 o
  -1  11   8        8.51        4.06      1.57 o
   0  11   8       16.55       14.15      2.43 o
   1  11   8        0.13        1.97      1.12 o
   2  11   8        0.07        2.56      1.27 o
   3  11   8      128.72      159.61     11.40 o
   4  11   8        2.03        0.00      2.15 o
  -2  12   8       25.03       25.48      3.24 o
  -1  12   8        9.69       16.71      9.62 o
   0  12   8       32.09       35.79      9.23 o
   1  12   8        4.68        5.90      2.99 o
   2  12   8       16.14       11.09      3.83 o
  -8   1   9        9.27        6.84      1.81 o
  -7   1   9        0.25        0.81      0.73 o
  -6   1   9       10.96       10.98      1.47 o
  -5   1   9       60.22       65.63      3.54 o
  -4   1   9       11.57        8.88      1.31 o
  -3   1   9        3.93        1.30      0.57 o
  -2   1   9      242.84      242.39      5.42 o
  -1   1   9       53.16       52.99      2.56 o
   0   1   9      428.32      455.59      8.40 o
   1   1   9       46.68       41.58      2.29 o
   2   1   9      326.38      331.89      6.31 o
   3   1   9       23.78       16.15      1.61 o
   4   1   9        0.12        0.47      0.46 o
   5   1   9       66.79       59.82      3.38 o
   6   1   9       29.04       36.28      3.77 o
   7   1   9       60.48       59.80      6.82 o
   8   1   9        9.73        4.12      5.46 o
   9   1   9        2.46        2.95      1.48 o
  -9   2   9       10.81        6.49      4.74 o
  -8   2   9       10.22        8.60      2.81 o
  -7   2   9       61.96       63.27      5.41 o
  -6   2   9       53.65       51.59      3.29 o
  -5   2   9      110.44      115.18      3.96 o
  -4   2   9        0.02        0.11      0.57 o
  -3   2   9      140.74      143.23      4.22 o
  -2   2   9      143.72      159.28      4.37 o
  -1   2   9      106.65      137.43      3.95 o
   0   2   9      374.44      398.00      7.15 o
   1   2   9       59.90       71.18      2.84 o
   2   2   9        4.39        0.90      0.48 o
   3   2   9      378.80      442.87      7.64 o
   4   2   9       34.49       26.88      2.34 o
   5   2   9      128.86      157.10      6.17 o
   6   2   9      160.39      194.44      9.59 o
   7   2   9       11.93        9.08      1.73 o
   8   2   9       14.63       19.92      6.48 o
   9   2   9        1.39        3.28      2.25 o
  -9   3   9       34.44       31.99      3.95 o
  -8   3   9        6.71        8.06      1.71 o
  -7   3   9        0.41        0.07      0.79 o
  -6   3   9        0.18        1.87      0.83 o
  -5   3   9       82.17       69.79      3.41 o
  -4   3   9       12.55        4.42      0.81 o
  -3   3   9       42.90       42.34      2.60 o
  -2   3   9        2.48        3.54      0.75 o
  -1   3   9       63.02       64.11      2.95 o
   0   3   9      127.21      134.43      3.95 o
   1   3   9       49.81       36.58      2.27 o
   2   3   9        2.12        4.70      0.81 o
   3   3   9       22.94       28.01      1.93 o
   4   3   9        0.01        0.56      0.65 o
   5   3   9       29.39       19.17      3.74 o
   6   3   9        4.99        6.32      1.73 o
   7   3   9       67.24       69.18      6.53 o
   8   3   9        8.76        6.40      3.52 o
  -9   4   9        2.31        0.00      3.06 o
  -8   4   9       16.58       19.33      2.53 o
  -7   4   9       11.19        6.35      1.63 o
  -6   4   9       91.52       82.43      4.37 o
  -5   4   9       17.51       14.97      1.91 o
  -4   4   9      374.34      407.18      8.11 o
  -3   4   9        4.26        0.54      0.58 o
  -2   4   9       26.20       20.60      1.88 o
  -1   4   9      140.69      140.64      4.20 o
   0   4   9        1.04        2.18      0.62 o
   1   4   9       72.67       62.71      2.92 o
   2   4   9       21.93       22.98      1.83 o
   3   4   9      270.75      262.33      6.78 o
   4   4   9        0.01        0.59      1.26 o
   5   4   9       12.32        6.73      1.87 o
   6   4   9        1.40        0.00      1.19 o
   7   4   9        7.00        8.33      2.72 o
   8   4   9       23.32       19.38      4.62 o
  -8   5   9       27.79       25.93      3.24 o
  -7   5   9        0.00        0.00      1.29 o
  -6   5   9       11.83       12.70      2.10 o
  -5   5   9       13.41       14.43      1.74 o
  -4   5   9      111.33      107.44      4.02 o
  -3   5   9       81.45       66.86      3.39 o
  -2   5   9      209.08      215.87      5.58 o
  -1   5   9       54.86       59.76      3.10 o
   0   5   9       95.16      101.40      3.62 o
   1   5   9      178.36      180.90      4.82 o
   2   5   9      388.46      408.75      7.62 o
   3   5   9       97.66       91.04      5.22 o
   4   5   9        2.03        0.04      1.42 o
   5   5   9       30.93       37.15      3.64 o
   6   5   9        6.25       12.12      1.76 o
   7   5   9        0.57        2.63      1.20 o
   8   5   9        0.73        0.80      5.86 o
  -8   6   9        1.07        0.00      1.97 o
  -7   6   9       10.48        9.06      1.74 o
  -6   6   9        0.01        0.22      0.96 o
  -5   6   9        2.94        1.08      0.78 o
  -4   6   9        0.25        1.30      0.74 o
  -3   6   9      122.29      133.94      4.44 o
  -2   6   9       75.52       73.41      3.53 o
  -1   6   9        7.63        6.61      0.98 o
   0   6   9        2.58        0.82      0.60 o
   1   6   9       81.14       81.04      3.32 o
   2   6   9        2.10        2.76      1.07 o
   3   6   9       70.60       74.77      5.16 o
   4   6   9       13.69       12.00      1.97 o
   5   6   9       40.61       45.93      4.40 o
   6   6   9       46.39       53.09      6.30 o
   7   6   9        9.56       11.66      1.94 o
   8   6   9        5.14       11.62      5.49 o
  -7   7   9        7.43       12.61      3.62 o
  -6   7   9        0.22        2.90      1.10 o
  -5   7   9       32.98       18.69      2.53 o
  -4   7   9       24.63       25.59      2.48 o
  -3   7   9       49.82       64.60      3.52 o
  -2   7   9        6.08        7.76      1.29 o
  -1   7   9        8.97        6.86      1.06 o
   0   7   9       88.10       86.30      3.64 o
   1   7   9       30.32       28.76      2.24 o
   2   7   9       29.86       20.91      4.17 o
   3   7   9      145.42      136.72      6.61 o
   4   7   9      118.83      136.64      6.88 o
   5   7   9        2.51        1.18      0.98 o
   6   7   9        0.31        0.06      0.96 o
   7   7   9        2.17        0.00      1.42 o
  -7   8   9       15.50       16.31      7.22 o
  -6   8   9        0.04        1.03      1.33 o
  -5   8   9        2.58        0.00      1.54 o
  -4   8   9      164.51      203.59      7.35 o
  -3   8   9      132.24      130.60      5.74 o
  -2   8   9       87.01       99.49      4.28 o
  -1   8   9       17.76       19.32      1.86 o
   0   8   9       58.89       67.43      3.42 o
   1   8   9       32.02       41.01      4.11 o
   2   8   9        1.36        0.21      1.28 o
   3   8   9      186.37      188.36     12.01 o
   4   8   9        1.67        2.00      3.79 o
   5   8   9       32.41       23.39      3.76 o
   6   8   9        4.96        4.77      1.38 o
  -6   9   9       12.48        6.33      6.97 o
  -5   9   9       50.61       48.31      4.48 o
  -4   9   9       21.79       15.84      2.71 o
  -3   9   9       37.60       38.43      3.18 o
  -2   9   9        0.43        1.77      0.84 o
  -1   9   9       20.37       20.33      1.92 o
   0   9   9       38.05       42.63      2.90 o
   1   9   9       85.66       97.72      6.35 o
   2   9   9       50.78       66.78      6.45 o
   3   9   9      238.50      252.88     13.18 o
   4   9   9       92.74      104.62      6.74 o
   5   9   9        0.07        0.00      1.22 o
   6   9   9        0.57        0.03      1.96 o
  -5  10   9       27.96       36.30      6.70 o
  -4  10   9        2.55        0.99      1.57 o
  -3  10   9       74.99       83.74      4.89 o
  -2  10   9        7.54        7.99      1.47 o
  -1  10   9        0.09        0.24      0.88 o
   0  10   9       30.17       34.70      3.78 o
   1  10   9        0.07        1.32      1.17 o
   2  10   9        5.49        3.40      1.88 o
   3  10   9       18.76       18.43      3.17 o
   4  10   9        3.39        3.30      2.31 o
   5  10   9       23.21       10.80      5.62 o
  -3  11   9       14.45       15.48      5.24 o
  -2  11   9        5.26       10.11      1.51 o
  -1  11   9        5.48        4.63      1.56 o
   0  11   9       47.63       49.34     10.31 o
   1  11   9        1.22        0.12      1.89 o
   2  11   9        4.41        4.64      2.73 o
   3  11   9       16.14       15.87     10.06 o
  -8   0  10       18.09       17.75      6.32 o
  -7   0  10       66.64       51.10      4.89 o
  -6   0  10       75.80       65.98      7.27 o
  -5   0  10       24.71       21.80      5.29 o
  -4   0  10      332.21      357.93     11.53 o
  -3   0  10      205.36      219.88      8.57 o
  -2   0  10       39.21       40.36      4.08 o
  -1   0  10      375.90      304.48      9.93 o
   0   0  10     1326.07     1268.76     24.04 o
   1   0  10      261.92      273.02      9.12 o
   2   0  10      211.56      206.19      7.78 o
   3   0  10       93.21      112.05      5.63 o
   4   0  10       13.14       11.61      2.04 o
   5   0  10        2.23        1.68      1.51 o
   6   0  10        2.45        0.96      1.09 o
   7   0  10      106.39      158.45     14.10 o
   8   0  10        1.23        5.42      2.25 o
  -9   1  10       38.10       39.10      8.81 o
  -8   1  10      127.45      145.35      6.83 o
  -7   1  10       32.43       33.25      2.80 o
  -6   1  10        6.06        6.95      1.13 o
  -5   1  10        0.39        0.00      0.63 o
  -4   1  10       90.34       81.13      4.01 o
  -3   1  10      257.00      249.83      6.55 o
  -2   1  10      532.38      502.89      9.59 o
  -1   1  10     1144.47     1092.73     15.49 o
   0   1  10      328.28      333.21      7.33 o
   1   1  10      113.64      123.21      4.17 o
   2   1  10       49.00       44.85      2.76 o
   3   1  10       11.88       22.77      1.81 o
   4   1  10        3.17        0.65      0.73 o
   5   1  10        0.13        0.00      0.76 o
   6   1  10        7.41        5.08      1.81 o
   7   1  10      102.83      147.38     13.57 o
   8   1  10       39.87       31.88      6.80 o
  -8   2  10        0.00        0.41      1.18 o
  -7   2  10      109.70      125.84      5.80 o
  -6   2  10        8.56        7.56      1.20 o
  -5   2  10        7.12        4.78      1.40 o
  -4   2  10       73.99       79.78      4.00 o
  -3   2  10       64.44       69.54      3.69 o
  -2   2  10       19.84       22.26      1.95 o
  -1   2  10        0.00        0.41      0.62 o
   0   2  10        1.74        2.79      0.68 o
   1   2  10      159.41      169.44      4.53 o
   2   2  10       18.92       20.92      1.76 o
   3   2  10        3.68        2.68      0.66 o
   4   2  10      170.25      177.55      5.57 o
   5   2  10       18.82       16.58      1.92 o
   6   2  10        5.36        3.93      1.39 o
   7   2  10       27.54       31.54      4.33 o
   8   2  10        1.76       10.21      2.85 o
  -8   3  10        0.04        1.56      1.60 o
  -7   3  10        1.41        2.32      1.05 o
  -6   3  10        7.61        6.07      1.29 o
  -5   3  10      184.23      218.46      6.36 o
  -4   3  10      164.35      166.04      4.95 o
  -3   3  10       35.82       44.52      2.76 o
  -2   3  10       82.03       69.81      3.34 o
  -1   3  10        0.20        1.44      0.62 o
   0   3  10       43.45       48.12      2.73 o
   1   3  10       99.53       99.85      3.79 o
   2   3  10       24.78       28.37      2.10 o
   3   3  10        1.67        1.88      0.82 o
   4   3  10       38.25       19.47      1.92 o
   5   3  10        0.10        3.73      0.92 o
   6   3  10        3.61        1.78      1.12 o
   7   3  10        1.16        0.00      1.22 o
   8   3  10        0.20        0.00      1.66 o
  -8   4  10       15.27       10.26      4.47 o
  -7   4  10       16.32       19.19      3.93 o
  -6   4  10       42.52       49.00      3.56 o
  -5   4  10        0.67        1.01      0.67 o
  -4   4  10       25.60       23.55      2.08 o
  -3   4  10      142.38      142.85      4.56 o
  -2   4  10       16.09       16.43      1.70 o
  -1   4  10      419.56      417.34      8.09 o
   0   4  10       37.25       37.14      2.50 o
   1   4  10       66.32       74.73      3.57 o
   2   4  10      101.34      106.59      3.69 o
   3   4  10       17.95       26.14      2.77 o
   4   4  10      185.60      218.90      7.92 o
   5   4  10       19.03        6.94      1.41 o
   6   4  10        2.03        8.05      1.29 o
   7   4  10       11.33        6.65      2.01 o
   8   4  10       10.00        4.01      3.42 o
  -8   5  10       19.89       16.46      4.31 o
  -7   5  10        0.21        2.21      1.49 o
  -6   5  10        1.31        1.20      0.91 o
  -5   5  10        6.40        1.67      0.85 o
  -4   5  10       20.93       22.95      2.06 o
  -3   5  10       84.53       95.17      4.03 o
  -2   5  10       14.45       12.75      1.69 o
  -1   5  10        1.77        1.80      0.64 o
   0   5  10      300.82      308.71      6.88 o
   1   5  10       40.14       45.83      2.80 o
   2   5  10       24.59       24.60      2.14 o
   3   5  10       28.76       27.24      3.00 o
   4   5  10        2.14        2.48      0.91 o
   5   5  10       10.83       10.16      1.78 o
   6   5  10        6.04        2.97      1.73 o
   7   5  10        6.66        7.30      1.83 o
   8   5  10       18.61       26.14      8.03 o
  -7   6  10        7.93        7.91      2.17 o
  -6   6  10       25.54       23.39      2.93 o
  -5   6  10        0.01        0.00      0.94 o
  -4   6  10        7.16        6.53      1.17 o
  -3   6  10       98.70      107.66      4.39 o
  -2   6  10      138.98      153.24      4.90 o
  -1   6  10       10.15        8.87      1.16 o
   0   6  10        1.01        2.16      0.70 o
   1   6  10        1.97        2.81      0.79 o
   2   6  10        7.27        7.83      1.29 o
   3   6  10       97.29       89.84      5.70 o
   4   6  10        9.79        7.62      1.56 o
   5   6  10       25.24       17.14      3.52 o
   6   6  10        0.62        4.59      1.61 o
   7   6  10        4.61        5.49      1.88 o
  -7   7  10        2.99        2.30      2.17 o
  -6   7  10       20.53       19.52      3.13 o
  -5   7  10        3.24        2.65      1.00 o
  -4   7  10      471.08      513.91     11.66 o
  -3   7  10        0.91        1.47      0.67 o
  -2   7  10        2.11        2.14      0.68 o
  -1   7  10       34.84       42.03      2.88 o
   0   7  10        6.28        4.60      0.87 o
   1   7  10        3.89        2.79      0.71 o
   2   7  10       67.15       55.59      4.80 o
   3   7  10       33.12       29.11      3.28 o
   4   7  10       69.25       84.04      5.86 o
   5   7  10       25.98       16.82      2.38 o
   6   7  10       11.03        7.12      1.53 o
  -6   8  10        4.93        3.96      1.71 o
  -5   8  10        3.98        3.57      1.18 o
  -4   8  10        0.05        1.71      1.07 o
  -3   8  10       26.94       22.17      2.25 o
  -2   8  10       44.68       36.48      2.68 o
  -1   8  10        0.14        1.45      0.99 o
   0   8  10       13.39        7.98      1.30 o
   1   8  10       22.49       18.00      2.55 o
   2   8  10       55.57       47.87      4.60 o
   3   8  10        3.12        5.25      1.87 o
   4   8  10        4.71        5.74      1.46 o
   5   8  10        4.25        5.65      2.24 o
   6   8  10        4.19        8.07      2.96 o
  -5   9  10       44.73       49.94      8.04 o
  -4   9  10       20.38       35.66      3.95 o
  -3   9  10       12.42       10.05      1.29 o
  -2   9  10       37.19       41.41      3.19 o
  -1   9  10       99.95      122.39      4.66 o
   0   9  10       12.78       11.82      1.69 o
   1   9  10        0.11        1.04      1.04 o
   2   9  10        3.91        2.24      1.58 o
   3   9  10       79.96       83.51      6.22 o
   4   9  10        0.11        0.00      1.31 o
   5   9  10        0.18        1.30      2.94 o
  -4  10  10        1.81        2.84      5.48 o
  -3  10  10        4.52        7.28      2.04 o
  -2  10  10        8.56        6.05      1.13 o
  -1  10  10       59.11       66.05      3.83 o
   0  10  10        4.64        3.62      1.25 o
   1  10  10       20.55       30.36      4.12 o
   2  10  10        1.90        1.53      1.40 o
   3  10  10       35.03       48.52      9.93 o
  -1  11  10        0.03        0.00      1.52 o
   0  11  10       13.51        8.25      2.21 o
   1  11  10        0.09        2.38      2.12 o
  -8   1  11       46.15       46.58      4.50 o
  -7   1  11       14.32       15.09      1.68 o
  -6   1  11       11.29       15.16      1.84 o
  -5   1  11       20.00       16.00      1.81 o
  -4   1  11        0.01        0.94      0.75 o
  -3   1  11       54.16       57.74      3.58 o
  -2   1  11      126.25      139.12      4.87 o
  -1   1  11      109.42      111.19      4.27 o
   0   1  11        0.04        0.12      0.63 o
   1   1  11       92.75       98.57      3.96 o
   2   1  11      110.65      129.77      4.45 o
   3   1  11       19.43        9.31      1.49 o
   4   1  11        0.15        0.00      0.81 o
   5   1  11        0.54        1.84      1.16 o
   6   1  11        5.87       19.13      6.48 o
  -8   2  11        0.04        1.62      1.48 o
  -7   2  11       12.15       11.53      1.79 o
  -6   2  11       13.54       13.17      1.56 o
  -5   2  11        2.51        0.38      0.65 o
  -4   2  11      129.43      138.42      5.03 o
  -3   2  11       10.57       10.58      1.53 o
  -2   2  11       64.56       61.31      3.59 o
  -1   2  11     1402.06     1446.25     19.56 o
   0   2  11        6.30        3.24      1.07 o
   1   2  11       48.18       56.74      3.29 o
   2   2  11        3.59        7.04      1.12 o
   3   2  11       13.51        9.96      1.33 o
   4   2  11       36.63       48.69      3.73 o
   5   2  11       14.02        7.24      1.34 o
   6   2  11       78.75       70.38      6.48 o
   7   2  11       37.32       53.52      7.70 o
   8   2  11       77.00       83.09     12.19 o
  -8   3  11       22.26       20.13      4.40 o
  -7   3  11        0.30        0.00      1.02 o
  -6   3  11       13.63       12.32      1.77 o
  -5   3  11        8.72        8.84      1.25 o
  -4   3  11       75.11       70.67      4.05 o
  -3   3  11       25.85       23.27      2.27 o
  -2   3  11       73.67       73.45      3.97 o
  -1   3  11       11.26       12.22      1.38 o
   0   3  11       11.56        4.96      0.97 o
   1   3  11       18.43       18.89      1.92 o
   2   3  11       64.98       53.95      3.24 o
   3   3  11        1.24        0.01      0.67 o
   4   3  11       62.46       57.12      3.95 o
   5   3  11        2.58        4.60      1.19 o
   6   3  11        0.70        0.00      1.03 o
   7   3  11        8.18       10.51      2.93 o
  -7   4  11        0.04        0.87      1.16 o
  -6   4  11        7.24        3.85      1.15 o
  -5   4  11       34.71       25.18      2.45 o
  -4   4  11        0.04        1.13      0.80 o
  -3   4  11       44.59       43.72      2.92 o
  -2   4  11        1.37        2.15      0.67 o
  -1   4  11       12.73        7.57      1.01 o
   0   4  11      229.79      232.68      5.95 o
   1   4  11      196.30      167.90      4.87 o
   2   4  11       85.24       73.15      3.31 o
   3   4  11       24.48       23.00      2.21 o
   4   4  11        2.04        1.67      0.95 o
   5   4  11       31.52       30.12      3.18 o
   6   4  11        8.35       11.67      2.53 o
   7   4  11        0.86        2.48      2.36 o
  -7   5  11        5.15        4.91      2.30 o
  -6   5  11        1.61        2.50      1.07 o
  -5   5  11        4.07        2.53      1.65 o
  -4   5  11       44.53       42.98      3.00 o
  -3   5  11        1.70        3.22      0.89 o
  -2   5  11        3.24        3.10      0.80 o
  -1   5  11       17.84       18.61      1.81 o
   0   5  11      309.75      335.27      7.48 o
   1   5  11       34.64       29.40      2.43 o
   2   5  11      182.63      177.46      5.92 o
   3   5  11       11.54       13.36      2.13 o
   4   5  11       31.13       26.94      2.94 o
   5   5  11        0.21        0.23      0.87 o
   6   5  11        5.33        1.91      1.08 o
   7   5  11        3.36        4.98      2.29 o
  -6   6  11       17.24       22.65      3.78 o
  -5   6  11       11.64        9.25      2.39 o
  -4   6  11       51.84       53.11      3.62 o
  -3   6  11       11.89       11.29      1.33 o
  -2   6  11       12.27       12.87      1.91 o
  -1   6  11       20.40       22.15      1.89 o
   0   6  11       60.40       75.11      3.74 o
   1   6  11       80.17       95.65      4.28 o
   2   6  11       61.59       65.04      4.41 o
   3   6  11       50.07       46.65      4.37 o
   4   6  11        0.78        2.54      0.95 o
   5   6  11       19.20       18.43      2.40 o
   6   6  11       13.31       18.70      2.48 o
  -6   7  11        2.72        3.42      2.26 o
  -5   7  11       31.24       36.30      3.50 o
  -4   7  11        4.01        5.69      1.23 o
  -3   7  11       70.33       78.95      4.12 o
  -2   7  11        0.21        0.47      0.72 o
  -1   7  11       40.95       38.23      2.86 o
   0   7  11        9.84        5.99      0.94 o
   1   7  11        1.21        1.21      0.80 o
   2   7  11       18.64       15.19      2.33 o
   3   7  11        0.00        0.00      0.85 o
   4   7  11       11.54        7.79      1.59 o
   5   7  11       35.96       33.98      4.19 o
   6   7  11       21.90       28.70      5.65 o
  -5   8  11       33.10       38.36      5.01 o
  -4   8  11       84.95      100.59      5.33 o
  -3   8  11        1.66        1.06      1.06 o
  -2   8  11      107.51      124.71      4.88 o
  -1   8  11        0.31        0.00      0.99 o
   0   8  11        0.58        0.00      0.76 o
   1   8  11       55.35       65.19      5.46 o
   2   8  11       15.37       11.24      2.75 o
   3   8  11      207.33      235.30      9.48 o
   4   8  11       21.20       11.93      2.21 o
   5   8  11       34.41       36.23     10.67 o
  -4   9  11       60.20       61.37      6.71 o
  -3   9  11       41.06       39.83      3.54 o
  -2   9  11        6.75        3.51      1.49 o
  -1   9  11       37.08       45.95      3.18 o
   0   9  11        2.55        3.95      1.12 o
   1   9  11       13.42        8.22      2.89 o
   2   9  11       61.87       78.98      6.94 o
   3   9  11        1.61        2.07      3.36 o
   4   9  11        7.14        0.97      6.18 o
  -2  10  11       10.74       12.84      1.83 o
  -1  10  11        7.47        4.58      1.74 o
   0  10  11        1.66        1.79      1.72 o
   1  10  11        1.46        1.57      2.04 o
   2  10  11        0.10        0.11      2.19 o
  -7   0  12      202.55      237.74     10.37 o
  -6   0  12        1.42        3.52      1.95 o
  -5   0  12        1.78        0.57      1.01 o
  -4   0  12        0.00        1.90      1.14 o
  -3   0  12       41.04       26.14      4.97 o
  -2   0  12       57.74       51.81      5.01 o
  -1   0  12      116.15      113.84      6.48 o
   0   0  12      304.36      333.01     11.33 o
   1   0  12      215.03      224.11      8.93 o
   2   0  12      137.61      137.37      8.46 o
   3   0  12        8.73        0.73      1.43 o
   4   0  12       25.79       39.51      3.95 o
   5   0  12       16.99       20.32      3.68 o
   6   0  12       12.48        8.28      3.63 o
  -7   1  12       40.33       43.01      3.54 o
  -6   1  12       36.79       38.40      3.55 o
  -5   1  12        6.27        3.70      0.93 o
  -4   1  12       36.46       37.19      3.05 o
  -3   1  12       19.77       16.42      1.92 o
  -2   1  12       88.60       90.42      4.45 o
  -1   1  12      183.11      182.05      7.22 o
   0   1  12       75.16       78.23      4.04 o
   1   1  12       14.10       14.08      1.65 o
   2   1  12       14.08       12.49      1.51 o
   3   1  12        1.77        2.36      0.72 o
   4   1  12       88.97       69.65      4.38 o
   5   1  12        4.33        0.00      1.16 o
   6   1  12        1.69        4.99      2.43 o
  -7   2  12       43.62       44.27      4.47 o
  -6   2  12       40.52       42.67      3.44 o
  -5   2  12       38.01       40.99      3.23 o
  -4   2  12        1.95        2.64      0.96 o
  -3   2  12        0.27        0.08      0.75 o
  -2   2  12        0.00        0.23      0.70 o
  -1   2  12       88.25       84.23      4.22 o
   0   2  12        0.25        0.64      0.72 o
   1   2  12       59.14       48.90      3.22 o
   2   2  12        8.81        9.24      1.22 o
   3   2  12        0.27        0.97      0.74 o
   4   2  12        0.05        0.74      0.85 o
   5   2  12        1.58        0.00      1.20 o
   6   2  12        2.75        5.26      2.27 o
   7   2  12        3.00        2.99      4.26 o
  -7   3  12        2.65        4.85      1.62 o
  -6   3  12        0.03        1.28      0.91 o
  -5   3  12       15.92       12.40      1.80 o
  -4   3  12      287.92      302.68      8.17 o
  -3   3  12       11.22       11.50      1.57 o
  -2   3  12        1.23        0.00      0.66 o
  -1   3  12       29.37       26.78      2.44 o
   0   3  12       45.18       43.68      3.19 o
   1   3  12       44.23       43.77      3.09 o
   2   3  12       17.29       11.89      2.40 o
   3   3  12       64.70       69.87      4.49 o
   4   3  12        1.73        0.00      0.95 o
   5   3  12        6.00        2.99      1.68 o
   6   3  12        2.21        1.87      1.81 o
   7   3  12       37.56       45.94      7.41 o
  -7   4  12        2.48        1.72      1.70 o
  -6   4  12       11.60        6.98      2.57 o
  -5   4  12        9.49        9.89      1.57 o
  -4   4  12       10.80       11.19      1.60 o
  -3   4  12        2.70        0.73      0.81 o
  -2   4  12       24.18       16.16      1.88 o
  -1   4  12        8.75       13.13      1.48 o
   0   4  12       35.49       40.01      3.06 o
   1   4  12        0.10        1.62      1.01 o
   2   4  12        3.04        2.83      1.16 o
   3   4  12        6.51        3.36      0.99 o
   4   4  12       47.81       58.71      5.61 o
   5   4  12       22.77       24.89      2.90 o
   6   4  12        0.72        2.04      1.41 o
  -6   5  12        0.46        1.42      1.19 o
  -5   5  12        1.52        1.80      1.09 o
  -4   5  12        9.60        7.49      1.25 o
  -3   5  12        0.49        1.92      0.86 o
  -2   5  12        7.27        6.06      1.06 o
  -1   5  12        1.52        1.70      0.75 o
   0   5  12        9.01       11.07      1.52 o
   1   5  12       23.31       18.18      1.98 o
   2   5  12       16.91       15.19      1.83 o
   3   5  12        5.22        5.15      1.26 o
   4   5  12        2.14        0.76      0.94 o
   5   5  12        7.22       10.20      1.72 o
   6   5  12        9.93        8.84      2.33 o
  -6   6  12        9.84        4.74      3.17 o
  -5   6  12      153.47      175.86     10.98 o
  -4   6  12        7.67        4.76      1.07 o
  -3   6  12        0.02        0.45      0.92 o
  -2   6  12        0.84        0.79      0.65 o
  -1   6  12       17.72       21.79      2.05 o
   0   6  12        0.51        1.19      0.70 o
   1   6  12       24.89       19.39      2.01 o
   2   6  12       57.19       55.59      4.22 o
   3   6  12        4.18        3.44      1.15 o
   4   6  12       50.28       42.19      4.15 o
   5   6  12        0.64        2.58      2.05 o
  -5   7  12        3.47        2.26      1.23 o
  -4   7  12       36.95       36.51      3.77 o
  -3   7  12       21.02       19.36      2.03 o
  -2   7  12        1.89        1.26      0.99 o
  -1   7  12       23.77       19.59      1.77 o
   0   7  12       10.86       11.07      1.30 o
   1   7  12       13.40       15.25      1.96 o
   2   7  12       18.17       10.67      1.75 o
   3   7  12       45.52       59.16      5.10 o
   4   7  12       16.05       15.50      3.24 o
   5   7  12       10.07        3.40      2.57 o
  -4   8  12        1.56        2.05      1.44 o
  -3   8  12       22.74       24.81      2.68 o
  -2   8  12        1.38        3.09      1.42 o
  -1   8  12        0.04        1.39      0.93 o
   0   8  12        1.59        1.48      0.88 o
   1   8  12        0.09        1.21      1.34 o
   2   8  12        3.47        4.25      2.08 o
   3   8  12        1.83        0.00      1.24 o
   4   8  12        6.84       10.07      3.36 o
  -2   9  12        4.72        3.18      1.23 o
  -1   9  12        0.72        2.05      0.87 o
   0   9  12        9.86        7.97      1.66 o
   1   9  12       15.61       13.42      4.40 o
   2   9  12       13.45        6.01      3.08 o
  -6   1  13        0.18        0.00      1.14 o
  -5   1  13        9.22        5.11      1.24 o
  -4   1  13       10.30        4.98      1.23 o
  -3   1  13       53.06       54.01      3.84 o
  -2   1  13      137.75      148.41      5.49 o
  -1   1  13       65.12       56.35      3.74 o
   0   1  13       14.52       19.04      2.30 o
   1   1  13        7.52        7.96      1.39 o
   2   1  13        2.48        2.92      0.78 o
   3   1  13        1.36        1.83      0.75 o
   4   1  13       11.68        5.07      1.02 o
   5   1  13        0.71        0.89      1.86 o
   6   1  13        8.06        5.88      3.24 o
  -6   2  13        0.71        0.47      1.06 o
  -5   2  13        0.92        2.96      0.95 o
  -4   2  13       17.58       19.53      2.15 o
  -3   2  13        7.39        7.56      1.51 o
  -2   2  13       51.51       45.77      3.72 o
  -1   2  13       15.12        9.34      1.39 o
   0   2  13       65.53       83.02      4.36 o
   1   2  13       17.81       19.13      1.92 o
   2   2  13        0.38        0.40      0.77 o
   3   2  13        1.98        4.44      1.14 o
   4   2  13        1.49        4.59      1.12 o
   5   2  13        1.56        3.21      1.54 o
   6   2  13        2.67        4.25      2.22 o
  -6   3  13        5.05        7.39      2.05 o
  -5   3  13        0.42        1.37      0.90 o
  -4   3  13       22.36       22.65      2.88 o
  -3   3  13       11.42       10.54      1.49 o
  -2   3  13       60.09       53.94      3.93 o
  -1   3  13       28.86       22.75      2.27 o
   0   3  13       13.55        9.89      1.35 o
   1   3  13       13.13       10.05      1.42 o
   2   3  13        1.09        1.98      0.88 o
   3   3  13        2.40        4.22      1.11 o
   4   3  13       13.15        7.26      1.60 o
   5   3  13        2.65        2.11      2.00 o
   6   3  13        1.44        3.56      2.04 o
  -6   4  13        3.65        4.18      1.76 o
  -5   4  13       16.31       15.34      2.25 o
  -4   4  13       79.44       87.77      4.89 o
  -3   4  13        1.64        1.98      0.93 o
  -2   4  13        0.17        0.00      0.70 o
  -1   4  13       16.16       10.08      1.56 o
   0   4  13       74.80       64.25      3.94 o
   1   4  13        8.66        7.75      1.50 o
   2   4  13        1.63        1.63      1.25 o
   3   4  13       71.36       68.49      5.31 o
   4   4  13        2.89        2.60      1.26 o
   5   4  13        2.28        3.23      1.33 o
  -5   5  13       79.33       90.52      7.36 o
  -4   5  13        0.35        2.15      0.96 o
  -3   5  13        3.32        2.82      0.91 o
  -2   5  13       18.87       23.03      2.26 o
  -1   5  13        8.20        2.39      1.20 o
   0   5  13       10.80       13.37      1.61 o
   1   5  13       11.29       11.51      1.36 o
   2   5  13        6.92        6.73      1.31 o
   3   5  13        4.55        9.88      2.24 o
   4   5  13       19.48       11.41      3.19 o
   5   5  13        0.28        1.65      2.23 o
  -4   6  13        0.43        2.28      1.46 o
  -3   6  13       43.13       43.03      3.37 o
  -2   6  13        0.80        1.77      0.90 o
  -1   6  13        0.15        0.24      0.80 o
   0   6  13       29.67       20.78      2.12 o
   1   6  13       27.26       26.00      2.97 o
   2   6  13        9.61       14.57      2.64 o
   3   6  13        4.59        3.42      1.77 o
   4   6  13        0.34        0.19      1.84 o
  -3   7  13       43.90       52.40      7.48 o
  -2   7  13        7.82        6.70      1.49 o
  -1   7  13       12.17       14.76      1.83 o
   0   7  13       16.74       14.32      1.62 o
   1   7  13        2.32        2.67      1.75 o
   2   7  13        2.54        0.00      1.15 o
   3   7  13       32.82       28.19      4.45 o
  -2   8  13       51.81       44.22      3.79 o
  -1   8  13        7.95       10.80      1.44 o
   0   8  13       12.57       15.25      3.49 o
   1   8  13        0.19        1.64      1.56 o
   2   8  13        0.05        1.62      1.33 o
  -5   0  14       58.67       61.28      8.71 o
  -4   0  14       12.92        6.22      2.01 o
  -3   0  14       18.99       33.05      4.37 o
  -2   0  14       46.95       73.92      6.36 o
  -1   0  14        0.03        3.27      1.20 o
   0   0  14      125.67      135.15      7.37 o
   1   0  14       41.53       57.02      5.17 o
   2   0  14       42.31       44.75      4.63 o
   3   0  14       89.33      108.31      6.82 o
   4   0  14        1.67        0.00      2.45 o
   5   0  14        0.09        3.06      1.95 o
  -5   1  14        1.05        6.97      2.20 o
  -4   1  14        1.24        1.90      0.94 o
  -3   1  14        8.91       10.60      1.76 o
  -2   1  14        4.34        7.26      1.30 o
  -1   1  14      188.98      198.12      6.49 o
   0   1  14        6.17        4.49      0.95 o
   1   1  14       36.20       32.11      2.74 o
   2   1  14        5.99        2.57      1.24 o
   3   1  14        2.89        3.42      1.08 o
   4   1  14        4.43        5.89      1.26 o
   5   1  14        7.18        5.03      1.78 o
  -5   2  14        7.29        4.86      1.71 o
  -4   2  14        9.04        6.28      1.33 o
  -3   2  14        0.34        1.25      0.94 o
  -2   2  14        0.05        0.53      0.79 o
  -1   2  14       28.29       20.82      2.28 o
   0   2  14       11.22       11.76      1.56 o
   1   2  14        1.14        3.36      0.97 o
   2   2  14        0.72        2.44      0.90 o
   3   2  14        1.29        0.33      0.90 o
   4   2  14       27.69       28.31      3.24 o
   5   2  14        2.12        3.87      1.88 o
  -5   3  14        0.18        1.37      1.50 o
  -4   3  14        2.22        4.56      2.10 o
  -3   3  14        9.44        9.36      2.25 o
  -2   3  14       12.24       10.97      1.70 o
  -1   3  14        4.96        9.77      1.35 o
   0   3  14        2.51        2.87      0.94 o
   1   3  14       40.71       45.99      3.37 o
   2   3  14       33.32       38.22      4.12 o
   3   3  14        2.87        3.01      1.74 o
   4   3  14        0.61        0.27      1.54 o
   5   3  14        1.98        0.00      1.54 o
  -4   4  14       26.19       28.52      3.59 o
  -3   4  14       12.12       11.49      1.51 o
  -2   4  14       27.59       32.18      3.21 o
  -1   4  14       58.23       53.41      3.87 o
   0   4  14       21.86       25.91      2.46 o
   1   4  14       75.44       99.85      4.89 o
   2   4  14        0.00        0.00      0.94 o
   3   4  14        6.39        6.62      2.22 o
   4   4  14       27.86       25.08      3.81 o
  -4   5  14        1.58        2.28      1.40 o
  -3   5  14        0.01        1.03      1.12 o
  -2   5  14        9.87        8.82      1.91 o
  -1   5  14        9.03        9.99      1.86 o
   0   5  14        5.94        6.44      1.82 o
   1   5  14        2.40        1.09      1.05 o
   2   5  14       20.07       16.94      2.97 o
   3   5  14        3.85        2.88      2.69 o
  -3   6  14        2.89        3.44      2.59 o
  -2   6  14       11.28        9.89      2.51 o
  -1   6  14        7.97        6.12      1.29 o
   0   6  14        1.48        2.45      1.33 o
   1   6  14        0.02        1.00      1.23 o
   2   6  14       28.24       27.79      8.56 o
   0   7  14        0.71        0.70      1.12 o
  -4   1  15        1.19        0.00      1.93 o
  -3   1  15       14.17       10.08      4.37 o
  -2   1  15        0.34        0.00      1.05 o
  -1   1  15        9.45        8.04      1.35 o
   0   1  15       30.43       36.53      3.02 o
   1   1  15        0.00        1.78      0.86 o
   2   1  15        9.18        8.97      1.46 o
   3   1  15        2.66        4.50      1.05 o
   4   1  15        0.21        0.73      1.44 o
  -3   2  15       17.85       14.13      3.88 o
  -2   2  15       25.23       20.00      3.29 o
  -1   2  15       41.82       41.69      3.65 o
   0   2  15       21.46       19.47      2.11 o
   1   2  15        1.94        0.41      0.75 o
   2   2  15       19.11       23.07      2.35 o
   3   2  15        0.02        2.19      1.14 o
  -3   3  15       16.99       10.01      3.23 o
  -2   3  15        0.93        1.26      1.16 o
  -1   3  15        0.42        0.00      0.89 o
   0   3  15       61.31       65.53      4.88 o
   1   3  15        4.55        6.51      1.19 o
   2   3  15        1.59        1.06      1.72 o
   3   3  15        0.01        0.16      1.12 o
  -2   4  15       10.57       11.36      2.43 o
  -1   4  15        0.34        0.43      0.99 o
   0   4  15        1.36        3.42      1.11 o
   1   4  15       12.96       15.40      2.20 o
   2   4  15       21.06       18.23      3.46 o
  -1   5  15        0.05        2.78      1.39 o
   0   5  15       17.50       15.58      2.36 o
   1   5  15        1.20        0.86      1.27 o
  -1   0  16        1.95        6.16      2.49 o
   0   0  16       53.57       45.78     13.65 o
   1   0  16       31.58       44.18      7.43 o
  -1   1  16       37.56       37.47      9.12 o
   0   1  16       51.07       66.85      6.31 o
   1   1  16       40.83       42.76      4.84 o
 
